# Supplementary material for: House feeding pattern increased male yak fertility by improving gut microbiota and serum metabolites
Source: Front Vet Sci. 2022 Sep 2;9:989908. doi: 10.3389/fvets.2022.989908 (PMC9478890; doi:10.3389/fvets.2022.989908)
Supplement: Supplementary Table 1 — Raw data of blood metablome (total). [file Table_1.XLSX]

## Sheet: SY_SS
Dataclass	ID	m/z	Retention time (min)	Average RI	Ion mode	Metabolites	Compound ID	Super Class	Class	Sub Class	level	kegg	Score	Fragmentation Score	Adducts	Formula	Mass Error (ppm)	VIP	P-value	adj.P-value	log2(FC)	FC	average(SY)	average(SS)	SY1-1	SY2-1	SY3-1	SY4-1	SY5-1	SY6-1	SY7-1	SY8-1	SY9-1	SY10-1	SS1-1	SS2-1	SS3-1	SS4-1	SS5-1	SS6-1	SS7-1	SS8-1	SS9-1	SS10-1
GC	68	188.11	8.279	262334		Butylamine	HMDB0031321	Organic nitrogen compounds	Organonitrogen compounds	Amines			81.2					4.23396	0.00259938	0.0490632	2.04893	4.13799	0.0103904	0.00251097	0.000691605	0.0145558	0.0104446	0.0127089	0.0121572	0.0078171	0.0193717	0.0115185	0.0017598	0.0128784	0.0012981	0.000511844	0.00144924	0.000479716	0.0147281	0.000567455	0.00185179	0.000648482	0.00212056	0.00145442
GC	495	264.131	19.368	582691		Adenine	HMDB0000034	Organoheterocyclic compounds	Imidazopyrimidines	Purines and purine derivatives			85.6					3.84477	5.40675e-05	0.00312286	1.51479	2.85757	0.00279344	0.000977558	0.00525765	0.00329334	0.00323617	0.00271749	0.002289	0.0032177	0.00234448	0.00217873	0.00188839	0.00151145	0.00144065	0.00142342	0.00114476	0.000963473	0.00101532	0.000959989	0.000606948	0.000807228	0.000758226	0.000655568
GC	198	241.107	11.575	381024		Uracil	HMDB0000300	Organoheterocyclic compounds	Diazines	Pyrimidines and pyrimidine derivatives			97.8					3.22495	3.97252e-06	0.00059985	1.07591	2.10805	0.00291022	0.00138053	0.0044649	0.00297472	0.00337585	0.00275399	0.00266559	0.00308152	0.00303449	0.00262715	0.00218781	0.0019362	0.00180518	0.00172547	0.00148484	0.00157212	0.00145174	0.00124195	0.00123775	0.00114405	0.0010894	0.00105277
GC	71	117.063	8.39	262341		Isopropyl alcohol	HMDB0000863	Organic oxygen compounds	Organooxygen compounds	Alcohols and polyols			87					2.606	2.10376e-05	0.00158834	0.712248	1.63835	0.0313847	0.0191562	0.0427181	0.0362443	0.0384465	0.0334951	0.0315437	0.0277528	0.0277274	0.0283133	0.0245548	0.0230509	0.0215908	0.0226093	0.0215719	0.0206049	0.0198557	0.0187455	0.0180553	0.0171043	0.0161659	0.0152587
GC	344	185.114	15.27	487241		Naproxen	HMDB0001923	Benzenoids	Naphthalenes				75.4					2.51964	0.00669393	0.0652119	0.953989	1.93722	0.00070732	0.000365121	0.00063527	0.000884183	0.000886783	0.000734019	0.00133447	0.000409183	0.000903598	0.000241632	0.000445028	0.000599038	0.000259285	0.000149917	0.000363439	0.000410574	0.000575525	0.000476998	0.000304046	0.000293954	0.000639567	0.000177905
GC	309	254.146	14.568	381117		Cytosin	HMDB0000630	Organoheterocyclic compounds	Diazines	Pyrimidines and pyrimidine derivatives			79					2.12097	0.000111815	0.00482402	0.616063	1.53269	0.000479928	0.000313129	0.000582367	0.000470893	0.000509718	0.000451906	0.000515222	0.000417317	0.000637953	0.000545034	0.000317362	0.000351511	0.000262681	0.00033895	0.000298494	0.000335397	0.000275128	0.000354175	0.000307823	0.000345592	0.000360942	0.000252105
GC	48	187.19	7.623	262295		Octanol	HMDB0001183	Lipids and lipid-like molecules	Fatty Acyls	Fatty alcohols			69.5					2.10548	0.00994567	0.0874776	0.591638	1.50696	0.000126898	8.42082e-05	0.000184834	0.000162021	0.000149683	9.6861e-05	0.000128809	0.000139916	0.000139229	9.55879e-05	8.76997e-05	8.43405e-05	0.000114328	0.000129157	5.64278e-05	0.000101833	0.000106664	6.33597e-05	2.0207e-05	8.26633e-05	8.86562e-05	7.87857e-05
GC	490	174.11	19.171	582683		5-methoxytryptamine	HMDB0004095	Organoheterocyclic compounds	Indoles and derivatives	Tryptamines and derivatives			86					1.97753	0.00423447	0.06232	0.551752	1.46587	0.0480864	0.0328041	0.0465395	0.0416621	0.0417334	0.0441812	0.0589564	0.0445311	0.0382081	0.0556304	0.0681275	0.0412942	0.0261524	0.0179276	0.0461021	0.0246874	0.0441406	0.0425614	0.0360815	0.0454691	0.0250819	0.019837
GC	467	231.09	18.579	582660		Hypoxanthine	HMDB0000157	Organoheterocyclic compounds	Imidazopyrimidines	Purines and purine derivatives			79.7					1.97294	0.000608954	0.0153253	0.544882	1.4589	0.00143734	0.000985219	0.00129539	0.00164206	0.00170527	0.0019477	0.00161841	0.00120438	0.000813055	0.00130937	0.00145519	0.00138254	0.00103391	0.000890742	0.000916366	0.00101264	0.0011263	0.00107606	0.00110406	0.00113076	0.000871061	0.000690296
GC	460	267.13	18.402	582653		4-hydroxymandelic acid	HMDB0000822	Benzenoids	Phenols	1-hydroxy-2-unsubstituted benzenoids			78.8					1.7913	0.0417656	0.241983	0.540735	1.45471	0.00083353	0.000572986	0.00091278	0.00100562	0.000933036	0.000855838	0.00127549	0.00113201	0.000665424	0.000617494	0.000583206	0.000354393	0.000311044	0.000759841	0.000610731	0.00046501	0.000310332	0.000792018	0.000337763	0.000364312	0.00074639	0.00103242
GC	429	217.118	17.654	582624		Udp-glucuronic acid	HMDB0000935	Organoheterocyclic compounds	Lactones	Gamma butyrolactones			90					1.77759	0.00433895	0.06232	0.492229	1.40662	0.00517577	0.00367959	0.00459904	0.00572284	0.00678259	0.00552711	0.00554455	0.00524158	0.00519915	0.0046688	0.00493368	0.00353834	0.00125731	0.00474568	0.00470806	0.00306583	0.00351045	0.00459894	0.0023674	0.00439415	0.00351957	0.0046285
GC	236	239.111	12.56	381055		Malonic acid	HMDB0000691	Organic acids and derivatives	Carboxylic acids and derivatives	Dicarboxylic acids and derivatives			78.6					1.75764	0.000952021	0.0221162	0.348342	1.2731	0.000240152	0.000188636	0.000281521	0.000276358	0.000251	0.00023231	0.000237198	0.000263272	0.000264613	0.000221571	0.000190876	0.0001828	0.000239378	0.000201168	0.000193894	0.000199377	0.00019278	0.000169006	0.000154165	0.000178179	0.000189177	0.000169235
GC	656	254.147	24.96	886655		Arbutin	HMDB0029943	Organic oxygen compounds	Organooxygen compounds	Carbohydrates and carbohydrate conjugates			71.5					1.75096	0.0489014	0.265665	0.616896	1.53357	0.00134138	0.00087468	0.000848102	0.000980262	0.00282992	0.00131172	0.0014891	0.00145106	0.00152554	0.00123888	0.00112077	0.000618498	0.000156492	0.0013553	0.000971721	0.000716651	0.00087871	0.00122804	0.00044069	0.00108969	0.000969691	0.000939806
GC	200	117.06	11.608	381025		Digitoxose							86.2					1.70801	0.000312305	0.0113354	0.34448	1.26969	0.00251723	0.00198255	0.00303655	0.00277911	0.00286036	0.0024592	0.00241536	0.00240806	0.00266167	0.00249369	0.00194755	0.00211079	0.00211918	0.00231089	0.00191364	0.00211651	0.00213492	0.00182965	0.00178107	0.00187973	0.00200557	0.00173439
GC	270	163.046	13.546	381085		5,6-dihydrouracil	HMDB0000076	Organoheterocyclic compounds	Diazines	Pyrimidines and pyrimidine derivatives			74.1					1.69777	0.000337809	0.0113354	0.367892	1.29047	0.00274757	0.00212913	0.00331736	0.00307572	0.00332846	0.00244316	0.00267399	0.00243632	0.00282596	0.00284615	0.00213441	0.00239418	0.00213752	0.00238608	0.00217977	0.00237172	0.00213686	0.00210564	0.00197501	0.00201734	0.00219767	0.00178369
GC	120	221.101	9.567	262411		Dihydroxymalonic acid							71.6					1.6807	0.0101381	0.0874776	0.38997	1.31037	0.00338715	0.00258489	0.00378949	0.00479061	0.00323643	0.00356959	0.00298091	0.00254887	0.00357957	0.00295442	0.00318154	0.00324012	0.00234425	0.00167886	0.00294813	0.00274318	0.00381588	0.00294522	0.00303083	0.00223714	0.00228903	0.00181639
GC	515	174.114	19.996	582715		L-lysine	HMDB0000182	Organic acids and derivatives	Carboxylic acids and derivatives	Amino acids, peptides, and analogues			92.3					1.67005	0.0241104	0.165485	0.5051	1.41922	0.0807392	0.0568897	0.0786179	0.0741954	0.0638335	0.0856733	0.1274	0.0601455	0.0458675	0.0848335	0.124195	0.0626298	0.0491336	0.0387854	0.0755812	0.0377756	0.0693337	0.0769052	0.0613575	0.0678023	0.0475795	0.0446432
GC	154	158.136	10.453	323162		Leucine	HMDB0000687	Organic acids and derivatives	Carboxylic acids and derivatives	Amino acids, peptides, and analogues			93.1					1.62541	0.00207121	0.0432458	0.320582	1.24883	0.123832	0.0991578	0.120087	0.135124	0.133254	0.129308	0.148287	0.118995	0.121548	0.11064	0.123758	0.0973169	0.109951	0.106634	0.115576	0.0626237	0.0903706	0.113399	0.0835514	0.102214	0.095677	0.111581
GC	31	200.129	7.228	262272		2,3-dihydro-8-methoxyfuro(2,3-b)quinoline							74.5					1.61619	0.00562201	0.06232	-0.346136	0.786688	0.000148918	0.000189298	0.000141077	0.000107643	0.000111143	0.000189852	0.000180258	0.000127788	0.000163371	0.000156189	0.000148222	0.000163642	0.000178528	0.000151768	0.000187404	0.000208069	0.000163547	0.000176485	0.000179115	0.00025411	0.000218752	0.000175203
GC	317	447.127	14.708	487222		Hexaric acid	HMDB0000639	Organic oxygen compounds	Organooxygen compounds	Carbohydrates and carbohydrate conjugates			64.7					1.5428	0.0055418	0.06232	0.35199	1.27632	0.000256114	0.000200666	0.000304828	0.000298364	0.000244054	0.000246808	0.000203515	0.000232944	0.000357687	0.000204214	0.000218641	0.000250081	0.000196171	0.000196822	0.000224063	0.000233031	0.000225588	0.000205748	0.000178342	0.000212475	0.00018443	0.000149987
GC	165	158.138	10.814	323183		L-isoleucine	HMDB0000172	Organic acids and derivatives	Carboxylic acids and derivatives	Amino acids, peptides, and analogues			96.6					1.52427	0.000389724	0.0117697	0.336786	1.26294	0.103436	0.0819008	0.101443	0.106603	0.105108	0.0979083	0.129127	0.0834597	0.109987	0.106519	0.0951066	0.0990967	0.0664847	0.0849335	0.0774687	0.0714991	0.0910992	0.094696	0.0742326	0.093672	0.0908934	0.0740292
GC	250	104.052	12.95	381067		Benzenepropanoic acid	HMDB0000158	Organic acids and derivatives	Carboxylic acids and derivatives	Amino acids, peptides, and analogues			95.9					1.5001	0.0424672	0.241983	0.390521	1.31087	0.00361102	0.00275469	0.00416227	0.0042944	0.00400939	0.00388084	0.00358688	0.00409519	0.00340947	0.00331671	0.00301853	0.00233658	0.000612518	0.00397992	0.00439538	0.00317856	0.00236252	0.00272882	0.00186698	0.00226723	0.00280282	0.00335212
GC	333	147.08	15.041	487233		Isocitric acid	HMDB0000193	Organic acids and derivatives	Carboxylic acids and derivatives	Tricarboxylic acids and derivatives			84.2					1.44011	0.00312938	0.0555925	0.32987	1.2569	0.00269472	0.00214394	0.00271782	0.002901	0.00239767	0.00252861	0.00319328	0.0024411	0.00335497	0.00272175	0.00228532	0.00240566	0.00186079	0.00196541	0.00197453	0.00224927	0.00275849	0.00156746	0.00224658	0.00257396	0.00237793	0.00186496
GC	358	217.113	15.806	487260		Xylonolactone	HMDB0011676	Organoheterocyclic compounds	Lactones	Delta valerolactones			90.1					1.42031	0.00552111	0.06232	0.2709	1.20656	0.00149812	0.00124165	0.0016168	0.00177567	0.00163809	0.00161762	0.00157927	0.00136706	0.00126742	0.00130983	0.00142043	0.00138902	0.00167452	0.00099944	0.00111403	0.0012934	0.00128972	0.00129063	0.00122289	0.00135723	0.00115677	0.00101782
GC	14	147.06	6.73	262242		Beta-alanine	HMDB0000056	Organic acids and derivatives	Carboxylic acids and derivatives	Amino acids, peptides, and analogues			88.1					1.40901	0.00619073	0.06232	0.284997	1.21841	0.0147199	0.0120813	0.0149873	0.0199742	0.0128744	0.0144262	0.0138193	0.0118753	0.016283	0.0141758	0.0150236	0.0137599	0.0124585	0.0106749	0.0131524	0.0134524	0.0148115	0.0106976	0.0118232	0.0128298	0.0111591	0.00975329
GC	355	125.066	15.76	487258		Pimelic acid	HMDB0000857	Lipids and lipid-like molecules	Fatty Acyls	Fatty acids and conjugates			79.7					1.38761	0.0134202	0.109538	0.308121	1.23809	0.000232972	0.00018817	0.000231091	0.000276432	0.000268816	0.000219505	0.000254794	0.000235572	0.000268644	0.000198429	0.000190496	0.000185943	0.000124041	0.000217294	0.000224899	0.000189048	0.000165858	0.000227524	0.000124019	0.000201747	0.000186574	0.000220695
GC	351	211.04	15.671	487255		Uridine 5'-monophosphate	HMDB0000288	Nucleosides, nucleotides, and analogues	Pyrimidine nucleotides	Pyrimidine ribonucleotides			74.8					1.38343	0.00214797	0.0432458	-0.245507	0.843519	0.00178781	0.00211946	0.0013345	0.00135243	0.0016871	0.00190707	0.00200714	0.00156174	0.00200864	0.00199966	0.00202047	0.00199929	0.00221473	0.00207472	0.00216282	0.00210909	0.00196822	0.00223789	0.00205637	0.0021149	0.00206518	0.00219069
GC	266	298.132	13.449	381082		Biphenyl	HMDB0034437	Benzenoids	Benzene and substituted derivatives	Biphenyls and derivatives			73.6					1.3656	0.0145634	0.115741	-0.42923	0.742658	8.14227e-05	0.000109637	0.000118491	0.000104245	5.90875e-05	8.77927e-05	7.09104e-05	7.85088e-05	6.84691e-05	7.40432e-05	7.4315e-05	7.83647e-05	0.000177444	0.000115314	0.000107297	0.000112856	8.2563e-05	0.000119433	7.33523e-05	0.000104991	9.78088e-05	0.000105311
GC	334	292.162	15.043	487233		Erythronic acid	HMDB0000613	Organic oxygen compounds	Organooxygen compounds	Carbohydrates and carbohydrate conjugates			96.2					1.33289	0.00415211	0.06232	0.285733	1.21903	0.00151518	0.00124294	0.00151916	0.00160673	0.00146121	0.00138998	0.00175273	0.00131751	0.00179027	0.00159701	0.001243	0.00147422	0.00116352	0.00115753	0.00109995	0.00120408	0.00159645	0.00108498	0.00124601	0.00150949	0.00137796	0.00098943
GC	433	229.116	17.78	582629		Aconitic acid	HMDB0000072	Organic acids and derivatives	Carboxylic acids and derivatives	Tricarboxylic acids and derivatives			88.3					1.30163	0.0205162	0.147521	0.334794	1.2612	0.000821709	0.000651531	0.000573153	0.000781548	0.000960547	0.00105394	0.000987452	0.000904307	0.00066364	0.000825174	0.000790234	0.000677101	0.000418101	0.00075577	0.000597721	0.000792891	0.000671652	0.000690662	0.000389832	0.000709855	0.000802884	0.000685942
GC	519	160.077	20.094	582719		Galacturonic acid	HMDB0002545	Organic oxygen compounds	Organooxygen compounds	Carbohydrates and carbohydrate conjugates			87					1.28013	0.0181033	0.133674	0.316719	1.24549	0.0100867	0.00809851	0.00924277	0.00964276	0.0122029	0.0115885	0.00985222	0.00836443	0.0101699	0.00921335	0.0107976	0.00979219	0.0038999	0.0109426	0.00848606	0.00947276	0.00836177	0.00972029	0.00584814	0.00879107	0.00920335	0.00625917
GC	145	247.115	10.266	323151		6-deoxyglucitol							79					1.27697	0.0422544	0.241983	0.347521	1.27237	0.000196869	0.000154726	0.000217747	0.00024738	0.000190843	0.000221269	0.000177279	0.000231237	0.000201709	0.000142514	0.000184698	0.000154018	3.60339e-05	0.000183824	0.000224582	0.000169551	0.000125085	0.000177855	0.00013583	0.000152551	0.000149059	0.000192891
GC	278	241.166	13.774	381092		L-cysteine-glycine							82.1					1.24934	0.00584045	0.06232	0.207436	1.15463	0.000277677	0.000240489	0.000314502	0.000283225	0.0003303	0.000257639	0.000272799	0.000274247	0.000258267	0.00029097	0.000241988	0.000252836	0.000248831	0.000267535	0.000248209	0.000274349	0.000261366	0.000238787	0.000210588	0.00022384	0.000236368	0.000195021
GC	152	299.113	10.442	323162		Ciliatine	HMDB0011747	Organic acids and derivatives	Organic phosphonic acids and derivatives	Organic phosphonic acids			94.8					1.2382	0.013106	0.109538	0.20719	1.15444	0.261561	0.22657	0.342711	0.263462	0.266647	0.286733	0.238502	0.258238	0.265015	0.238496	0.227825	0.227977	0.254201	0.244605	0.236836	0.2179	0.214796	0.260558	0.200059	0.205768	0.215909	0.215066
GC	602	357.215	22.693	747467		Bisphenol a	HMDB0032133	Benzenoids	Benzene and substituted derivatives	Diphenylmethanes			80.6					1.23378	0.00492787	0.06232	0.193914	1.14386	0.00274011	0.00239549	0.00307851	0.0029914	0.00290852	0.00289757	0.00235453	0.002677	0.00265179	0.00300486	0.00258136	0.00225554	0.00271498	0.00260989	0.00239037	0.00236623	0.00252011	0.00229917	0.00219035	0.00219518	0.00250303	0.00216556
GC	627	93.033	23.696	819640		Arachidonic acid	HMDB0001043	Lipids and lipid-like molecules	Fatty Acyls	Fatty acids and conjugates			90.5					1.22183	0.0358339	0.216437	-0.353034	0.782936	0.00124914	0.00159546	0.0012803	0.00132683	0.00172598	0.00117919	0.00107866	0.0012152	0.00110145	0.00110031	0.00112922	0.00135426	0.00275073	0.00126093	0.0015578	0.00134966	0.00115962	0.00168009	0.00152406	0.00142073	0.00153697	0.00171397
GC	295	174.112	14.258	381107		N-acetylputrescine	HMDB0002064	Organic acids and derivatives	Carboximidic acids and derivatives	Carboximidic acids			89.5					1.20352	0.00617839	0.06232	-0.243737	0.844555	0.00341793	0.00404701	0.00351072	0.00260448	0.00344566	0.00330092	0.00331599	0.00349568	0.00349059	0.00383136	0.00365208	0.00353178	0.00482155	0.00350114	0.00396324	0.00425876	0.00424527	0.00366255	0.00428587	0.00491144	0.00347578	0.00334452
GC	115	144.12	9.494	262406		L-valine	HMDB0000883	Organic acids and derivatives	Carboxylic acids and derivatives	Amino acids, peptides, and analogues			97.3					1.18019	0.00883298	0.0833613	0.191198	1.14171	0.77197	0.676152	0.77563	0.796332	0.737712	0.779727	0.906278	0.733695	0.747929	0.754895	0.83799	0.64951	0.633803	0.688943	0.784771	0.507454	0.691905	0.742151	0.611045	0.730194	0.677245	0.694006
GC	248	233.137	12.898	381065		Beta-hydroxymyristic acid	HMDB0010731	Lipids and lipid-like molecules	Fatty Acyls	Fatty acids and conjugates			76.6					1.06896	0.0298273	0.195822	0.321536	1.24966	0.000208341	0.000166718	0.000236155	0.000219139	0.000206802	0.000207308	0.000226168	0.000175559	0.000211182	0.000225902	0.00020753	0.000167662	3.68686e-05	0.000186129	0.000177307	0.000203971	0.000143752	0.00019592	0.000135625	0.000186994	0.000202381	0.00019823
GC	395	237.108	16.689	487290		Propylparaben	HMDB0032574	Benzenoids	Benzene and substituted derivatives	Benzoic acids and derivatives			87.7					1.05469	0.0474204	0.265203	0.509918	1.42397	0.000223914	0.000157246	0.000329687	0.000124371	0.000246557	0.000243386	0.000192979	8.4638e-05	0.000342721	0.000233806	0.000189708	0.000251286	0.000146611	0.000124249	0.000101855	0.000124777	0.000172211	7.35074e-05	0.000266371	0.000162299	0.000229167	0.000171416
LC	8.12_465.3109n	466.318	8.11868		pos	Glycocholic acid	HMDB0000138	Lipids and lipid-like molecules	Steroids and steroid derivatives	Bile acids, alcohols and derivatives	***	C01921	58.1	96.5	M+H, M+K, M+Na, M+NH4, M+H-H2O	C26H43NO6	3.90263	17.1844	0.044537	0.338769	0.624932	1.54214	6.56815e+06	4.25912e+06	5.34317e+06	8.25451e+06	9.37861e+06	3.08822e+06	6.15639e+06	1.08339e+07	8.05019e+06	6.42531e+06	3.16471e+06	4.98654e+06	264773	7.33047e+06	6.49305e+06	3.34927e+06	2.27551e+06	6.06323e+06	5.10718e+06	5.5917e+06	2.85474e+06	3.26129e+06
LC	2.33_301.1421m/z	301.142	2.3317		pos	alpha-CEHC	HMDB0001518	Organoheterocyclic compounds	Benzopyrans	1-benzopyrans			38.4	0	M+Na	C16H22O4	3.93055	10.2176	0.0490349	0.344947	-0.108073	0.927826	1.06689e+07	1.14988e+07	1.04188e+07	1.07948e+07	1.07694e+07	1.05967e+07	1.08243e+07	1.0341e+07	9.4589e+06	1.05123e+07	1.17295e+07	1.12433e+07	1.10624e+07	9.88248e+06	1.18345e+07	1.23193e+07	1.02879e+07	1.02668e+07	1.32208e+07	1.2489e+07	1.19291e+07	1.16959e+07
LC	1.18_132.1025m/z	132.103	1.17848		pos	L-Isoleucine	23	Organic acids and derivatives	Carboxylic acids and derivatives	Amino acids, peptides, and analogues	**	C00407	52.4	74.2	M+H	C6H13NO2	4.85154	9.31256	0.0220661	0.279668	0.19192	1.14228	4.57687e+06	4.00678e+06	4.23258e+06	4.53525e+06	4.65878e+06	4.51007e+06	5.90178e+06	4.16982e+06	4.24641e+06	4.53967e+06	4.76092e+06	4.21343e+06	3.57371e+06	4.2075e+06	4.27719e+06	3.04767e+06	3.55865e+06	3.89031e+06	3.98423e+06	4.3889e+06	4.32926e+06	4.81034e+06
LC	8.12_930.6211n	931.628	8.11868		pos	PI(19:1(9Z)/22:2(13Z,16Z))	LMGP06010476	Lipids and lipid-like molecules	Glycerophospholipids	Glycerophosphoinositols			39.2	0	M+H, M+Na, M+NH4	C50H91O13P	1.49682	8.3754	0.0430835	0.33545	1.17276	2.25442	962847	427093	572620	1.30422e+06	1.68966e+06	182183	699864	2.21976e+06	1.47804e+06	839431	171199	471496	104.723	1.17091e+06	722530	199038	106671	773525	439455	531240	130955	196497
LC	1.09_192.0278n	215.017	1.09337		pos	Citric acid	HMDB0000094	Organic acids and derivatives	Carboxylic acids and derivatives	Tricarboxylic acids and derivatives	**	C00158	45.4	34.3	M+Na, M+K, M+NH4, M+H, M+H-H2O	C6H8O7	4.13431	7.60618	0.00873489	0.199155	0.870189	1.8279	777714	425468	557232	563625	1.26548e+06	1.07146e+06	1.09717e+06	1.07159e+06	478133	505458	665455	501529	14421.8	732483	372788	429777	519035	368141	133893	483836	557082	643222
LC	14.83_847.5847m/z	847.585	14.8293		neg	Norselic acid C	84040	Lipids and lipid-like molecules	Sterol Lipids	Sterols			36.4	0	2M-H	C28H40O3	-4.13988	7.4442	0.00324862	0.124354	-0.238716	0.847499	1.66504e+06	1.96464e+06	1.96124e+06	1.69592e+06	1.65447e+06	2.02552e+06	1.61051e+06	1.44496e+06	1.55385e+06	1.6393e+06	1.63985e+06	1.42472e+06	1.75202e+06	1.99045e+06	2.07554e+06	1.92147e+06	2.13348e+06	1.97459e+06	2.38692e+06	1.90342e+06	1.78062e+06	1.72793e+06
LC	8.12_429.2894n	430.297	8.11868		pos	GANT 61	96517	Unclassified	Unclassified	Unclassified			39.1	0.0305	M+H-H2O, M+H	C27H35N5	0.274822	6.79649	0.0398474	0.327907	0.653918	1.57344	969679	616281	775042	1.21152e+06	1.40304e+06	452458	930515	1.61887e+06	1.19431e+06	940704	448494	721838	36624.4	1.05852e+06	944182	493440	325030	890929	752274	791358	407632	462822
LC	1.09_204.1239m/z	204.124	1.09337		pos	DL-Acetylcarnitine	LMFA07070060	Lipids and lipid-like molecules	Fatty Acyls	Fatty esters	**	C02571	45.8	35.4	M+H	C9H17NO4	4.24394	5.49387	0.0411806	0.329337	0.424716	1.34231	875372	652140	806053	703290	1.09346e+06	867010	936035	1.61546e+06	609099	754713	721891	646710	573365	588525	794522	802625	467746	695200	687032	655396	484882	772103
LC	14.79_821.5686m/z	821.569	14.7902		neg	PG(19:0/22:4(7Z,10Z,13Z,16Z))	79303	Lipids and lipid-like molecules	Glycerophospholipids	Glycerophosphoglycerols			36.1	0	M-H2O-H	C47H85O10P	-1.84472	5.46428	0.0208397	0.273776	-0.289293	0.818303	857054	1.04736e+06	846734	1.13589e+06	1.02422e+06	837922	779639	948400	910064	783716	328545	975412	1.08703e+06	1.00652e+06	1.1939e+06	1.065e+06	935033	1.10385e+06	1.19779e+06	977383	961346	945707
LC	8.25_273.2678n	274.275	8.24597		pos	C16 Sphinganine	41556	Lipids and lipid-like molecules	Sphingolipids	Sphingoid bases			53.3	73.4	M+H, M+Na	C16H35NO2	3.69387	4.88269	0.0361771	0.320695	-0.387566	0.764418	540763	707417	465567	538370	568880	673561	684965	550138	425132	466016	522340	512658	563545	439657	730417	1.12092e+06	975146	782936	700981	722549	590233	447789
LC	10.82_485.2843m/z	485.284	10.822		neg	N-(2'-(4-benzenesulfonamide)-ethyl) arachidonoyl amine	36721	Lipids and lipid-like molecules	Fatty Acyls	Fatty amides			37.4	0	M-H	C28H42N2O3S	-0.0480245	4.64174	0.000102313	0.025241	0.240669	1.18154	668948	566166	762577	728352	674174	683688	675793	628786	622181	646889	630376	636666	575077	589308	551634	593880	569177	556615	658086	560142	530114	477627
LC	10.46_414.2056n	437.195	10.4558		pos	Clausarinol	HMDB0041407	Phenylpropanoids and polyketides	Coumarins and derivatives	Pyranocoumarins			41.3	15.3	M+H, M+NH4, M+Na	C24H30O6	3.26749	4.41131	0.026727	0.295179	-0.291505	0.81705	609211	745623	504181	577089	623065	786129	524497	521813	449996	694271	824971	586097	788086	572589	661225	920121	1.00192e+06	734643	720060	712550	639905	705132
LC	15.30_184.9863m/z	184.986	15.3011		pos	Diallyl disulfide	66928	Organosulfur compounds	Allyl sulfur compounds	Unclassified		C08369	36.5	0	M+K	C6H10S2	4.97973	4.18193	0.00372271	0.133657	-0.182082	0.88143	747428	847972	711629	715405	756157	737242	765669	745655	672773	730502	838890	800358	821823	757227	885679	932561	760565	706295	927247	945922	873660	868741
LC	10.77_477.2873n	478.295	10.7714		pos	LysoPE(0:0/18:2(9Z,12Z))	HMDB0011477	Lipids and lipid-like molecules	Glycerophospholipids	Glycerophosphoethanolamines	*		56.4	89.1	M+H, M+Na	C23H44NO7P	3.62402	4.06818	0.00324575	0.124354	0.362827	1.28594	420858	327276	498999	431908	462008	411410	406471	429372	469248	451522	377807	269835	378597	360711	419530	320638	229737	316652	237337	300221	355002	354333
LC	1.57_218.1396m/z	218.14	1.57252		pos	(±)-Propionylcarnitine	85176	Unclassified	Unclassified	Unclassified			47.9	48.4	M+H	C10H19NO4	4.15247	3.7994	0.0199296	0.270758	0.467678	1.38288	359750	260145	336546	345463	277202	435719	390280	519778	225025	401002	398216	268268	71946.8	232477	311911	383272	185463	301547	260075	314993	232493	307272
LC	4.91_379.0922m/z	379.092	4.91108		neg	RG-108	64811	Unclassified	Unclassified	Unclassified			38.1	0	M+FA-H	C19H14N2O4	-4.05422	3.76566	0.0287471	0.302549	0.438745	1.35542	367323	271002	364796	324220	484477	341331	430694	392739	355117	258865	457641	263346	64057.6	435217	347005	294053	209483	261829	215683	242991	259099	380603
LC	8.13_951.5954m/z	951.595	8.12505		neg	PI(21:0/22:6(4Z,7Z,10Z,13Z,16Z,19Z))	LMGP06010005	Lipids and lipid-like molecules	Glycerophospholipids	Glycerophosphoinositols			39.1	0	M-H	C52H89O13P	-1.47974	3.68096	0.0486849	0.344464	1.07514	2.10693	202944	96322.1	115939	249425	294316	41954.7	143337	438464	384787	196582	45333.5	119301	0.0150133	251563	148154	38797.4	30734.7	196366	112515	108688	35638.7	40764.2
LC	6.84_498.3061n	516.34	6.83998		pos	28:2(5Z,9Z)(6Br)	LMFA01030890	Lipids and lipid-like molecules	Fatty Acyls	Fatty Acids and Conjugates			38.4	47	M+NH4, M+Na, M+K	C28H51BrO2	-2.27183	3.42604	0.016926	0.256039	-0.242806	0.8451	449050	531357	531540	382086	447525	492199	485584	453700	424773	471283	334694	467114	494051	549941	354319	536295	592024	608202	618727	446047	549441	564526
LC	11.57_632.2646m/z	632.265	11.5738		pos	Integerrine	68086	Unclassified	Unclassified	Unclassified			38.6	0	M+K	C35H39N5O4	2.06305	3.31324	9.23642e-05	0.0241837	0.571203	1.48576	157476	105990	181978	192335	189126	183290	156643	164774	112558	130596	135661	127796	94049.8	102915	119219	116830	83074.9	94984.1	128141	93823.2	118867	107995
LC	4.06_164.1056n	187.095	4.05997		pos	1-Pyrimidinylpiperazine	HMDB0061017	Organoheterocyclic compounds	Diazinanes	Piperazines			39.1	2.19	M+H, M+Na, M+NH4	C8H12N4	-3.5794	3.26165	0.0246024	0.286265	-0.779887	0.582413	104139	178806	38143	29684.7	160166	143549	19750.5	37886	154797	227313	206935	23165	166322	130489	262873	127330	107094	197746	185078	187699	176735	246697
LC	12.59_351.3149n	374.304	12.5888		pos	Anandamide (20:2, n-6)	LMFA08040002	Lipids and lipid-like molecules	Fatty Acyls	Fatty amides			37.8	0	M+H, M+Na	C22H41NO2	3.23121	3.1583	0.0146845	0.24241	0.901368	1.86784	131481	70392.1	114211	162135	98924.8	67911.8	140352	206180	56041.5	97294	264875	106884	46647.4	49494.7	44437.6	42855.7	79396.2	83938.5	99096	127482	97062.6	33510.3
LC	9.49_386.1742n	409.164	9.49		pos	Porson	HMDB0030810	Phenylpropanoids and polyketides	Diarylheptanoids	Cyclic diarylheptanoids			41.1	13.9	M+H, M+NH4, M+Na	C22H26O6	3.14592	3.15082	0.0380799	0.325727	1.65841	3.15669	106305	33676.1	4925.38	206077	165506	42513.5	11861.6	227719	177350	10455.4	55631.8	161011	11041.1	63719.5	11460.8	16983.3	5205.1	14977.7	9966	22866.3	9441.61	171100
LC	9.51_301.2991n	302.306	9.50917		pos	Sphinganine	395	Organic nitrogen compounds	Organonitrogen compounds	Amines	**	C00836	50	57.4	M+H, M+Na	C18H39NO2	3.30956	3.11773	0.0277076	0.29795	-0.543037	0.686325	142941	208271	126633	139979	138876	193649	185318	148719	110362	123258	135026	127595	152456	128320	228718	379261	292073	250321	201821	187089	142253	120397
LC	10.46_460.2709m/z	460.271	10.4558		pos	3-O-Acetylepisamarcandin	HMDB0031958	Phenylpropanoids and polyketides	Coumarins and derivatives	Unclassified			53.2	72.2	M+NH4	C26H34O6	3.52319	2.95139	0.0319843	0.310444	-0.279248	0.824021	290925	353056	238337	263327	288521	376919	258085	226373	246023	317921	409164	284582	334263	273757	311057	445267	460086	333429	359425	368357	307450	337470
LC	3.05_191.0590n	209.093	3.05432		pos	5-Phenyl-1,3-oxazinane-2,4-dione	HMDB0060400	Benzenoids	Benzene and substituted derivatives	Unclassified	**	C16596	49	59.5	M+H, M+NH4, M+H-H2O	C10H9NO3	3.87189	2.84099	0.045746	0.339844	0.207388	1.1546	487692	422392	516580	525941	515850	457974	460931	519519	441437	562090	490590	386010	516756	403384	449602	393610	349520	476096	285042	512968	500535	336410
LC	13.42_346.3095n	364.343	13.4212		pos	1-O-(2-methoxy-hexadecyl)-sn-glycerol	LMGL01020037	Lipids and lipid-like molecules	Glycerolipids	Monoradylglycerols			37.1	0	M+NH4, M+Na	C20H42O4	3.31772	2.80881	0.000750453	0.0660337	0.298004	1.22944	214820	174730	225759	244357	235237	209962	250330	224428	167703	182246	198237	209943	175509	159159	183686	190099	153176	151205	195439	176355	194652	168019
LC	9.17_631.3508m/z	631.351	9.17017		neg	Esculentoside E	HMDB0034635	Lipids and lipid-like molecules	Prenol lipids	Triterpenoids	*		38.8	1.44	M-H2O-H	C35H54O11	3.05909	2.64221	0.0246399	0.286265	0.961605	1.94747	102550	52657.8	67770.6	68433.7	122763	141043	190621	82149.5	176302	63996.2	65927.2	46490.4	0.0150133	37752.8	51828.2	20167.1	37472.9	127938	27866.8	58761.6	59536.7	105254
LC	15.30_226.0129m/z	226.013	15.3011		pos	Ethoate-methyl	72742	Unclassified	Unclassified	Unclassified			36.5	0	M+H-H2O	C6H14NO3PS2	3.8661	2.49694	0.0145371	0.241645	-0.142201	0.906136	393502	434264	372327	379772	397650	390112	404047	389157	359345	380476	432249	429884	427516	388778	453278	479430	391341	363292	475930	481917	437618	443537
LC	10.36_475.2717n	476.279	10.3611		pos	LysoPE(0:0/18:3(9Z,12Z,15Z))	HMDB0011479	Lipids and lipid-like molecules	Glycerophospholipids	Glycerophosphoethanolamines	*		56	88.3	M+H, M+Na	C23H42NO7P	3.73667	2.45724	0.00347975	0.127928	0.575374	1.49006	105929	71090	129227	112631	104188	111807	87242.6	92833.8	137791	112124	103372	68069.2	19688.7	81836.9	107788	71525.9	51033.6	69273.6	53337.9	70140.4	82353.1	103922
LC	5.99_760.4775n	761.485	5.98612		pos	MGDG-O(16:3(7Z,10Z,13Z))	75585	Lipids and lipid-like molecules	Glycerolipids	Glycosyldiradylglycerols			37.1	0	M+H, M+Na	C43H68O11	1.73374	2.32427	0.0235682	0.281617	-0.109701	0.92678	478661	516477	496700	479313	441955	459589	456864	467741	535461	491937	453845	503200	490166	570482	482335	506100	562531	572729	531328	478077	484058	486964
LC	12.12_614.3422m/z	614.342	12.1192		pos	OKOOA-PE	LMGP20020044	Lipids and lipid-like molecules	Glycerophospholipids	Oxidized glycerophospholipids			36.4	0	M+H-H2O	C31H54NO10P	-4.76339	2.29172	0.00499051	0.152405	0.321284	1.24944	161921	129595	210083	187614	137745	196818	157507	142496	145741	159751	147766	133690	158607	119548	142465	115513	110689	113529	110957	146642	135864	142133
LC	10.76_476.2798m/z	476.28	10.762		neg	LysoPE(18:2(9Z,12Z)/0:0)	HMDB0011507	Lipids and lipid-like molecules	Glycerophospholipids	Glycerophosphoethanolamines	*		56.8	91.1	M-H	C23H44NO7P	3.27833	2.27451	0.00369116	0.132969	0.323035	1.25096	149808	119754	167356	141861	157008	152800	129756	153265	180706	175668	132161	107498	132015	134446	138188	111865	90738.5	136813	94615.6	108365	128242	122254
LC	11.52_840.5782m/z	840.578	11.5153		neg	PC(15:0/22:4(7Z,10Z,13Z,16Z))	LMGP01011429	Lipids and lipid-like molecules	Glycerophospholipids	Glycerophosphocholines	*		36.8	0	M+FA-H	C45H82NO8P	2.74993	2.26713	0.0407979	0.329337	-0.564521	0.67618	78836.4	116591	86936	112938	85008.3	116950	78361.9	7079.34	33914	79992.1	104993	82192.1	147494	135999	188129	104284	112350	78923.7	113007	98643.9	36991.5	150088
LC	12.21_402.2269n	425.216	12.2061		pos	Cinitapride	85593	Benzenoids	Benzene and substituted derivatives	Nitrobenzenes			38.3	0	M+H, M+Na	C21H30N4O4	0.434469	2.25571	0.00493127	0.152405	0.469839	1.38496	109736	79234	110643	102271	109734	106785	110581	100199	186389	87564.9	100660	82529	84932.5	74298.1	75186.3	100407	72914.6	65459.7	85299.3	81616.1	77185	75041.8
LC	14.60_141.1140m/z	141.114	14.6029		pos	Metenamine	HMDB0029598	Organoheterocyclic compounds	Triazinanes	1,3,5-triazinanes			37.6	0	M+H	C6H12N4	3.45889	2.2186	1.6388e-07	0.000293209	0.858717	1.81342	44096	24316.4	48852.3	48030	51416.2	50762.2	51597.7	46056.7	36954	35204.2	37159	34928.2	28125.5	22663.7	25948.2	25358.9	21614.4	20771.4	28232.6	24828.8	23371.6	22249.2
LC	0.68_767.3609m/z	767.361	0.67555		neg	JWH 200	45478	Unclassified	Unclassified	Unclassified			36.4	0	2M-H	C25H24N2O2	0.834082	2.19169	0.0175502	0.259506	-0.131869	0.912648	334634	366663	332311	321251	338210	363090	360268	327902	315354	279293	343461	365197	372602	330696	352930	367677	355318	385826	435041	347444	369251	349842
LC	0.51_124.0874m/z	124.087	0.508983		pos	DL-Histidinol	63491	Unclassified	Unclassified	Unclassified			37.6	0	M+H-H2O	C6H11N3O	3.63595	2.16173	0.0191203	0.268967	-0.458388	0.727799	86076.4	118269	39986.8	88256.3	91536.2	62179.6	85939.4	77182.8	100692	93241.7	120468	101281	128229	113783	117163	152709	122791	114098	31847.2	136236	136567	129270
LC	1.18_176.0665m/z	176.067	1.17848		pos	4,5-Dihydroorotic acid	HMDB0000528	Organic acids and derivatives	Carboxylic acids and derivatives	Amino acids, peptides, and analogues	**	C00337	39.3	0	M+NH4	C5H6N2O4	-0.362069	2.14967	0.0011967	0.0760155	0.306083	1.23635	121858	98563.2	114743	124192	122980	118683	160531	112648	112823	118237	126091	107655	90305	107004	102333	71778.1	90038.2	100547	97159.8	103725	106698	116045
LC	0.69_725.3763m/z	725.376	0.692633		neg	Isopentenyladenine-9-N-glucoside	62882	Organic oxygen compounds	Organooxygen compounds	Carbohydrates and carbohydrate conjugates			36.1	0	2M-H	C17H25N5O4	3.1821	2.13448	0.0208274	0.273776	-0.187932	0.877863	232193	264497	232619	214689	204062	234912	205445	252072	223755	234459	267817	252095	269088	238179	231297	308919	209459	269134	318146	269349	244054	287349
LC	12.85_826.4801m/z	826.48	12.8522		pos	PE(20:3(8Z,11Z,14Z)/20:5(5Z,8Z,11Z,14Z,17Z))	60764	Lipids and lipid-like molecules	Glycerophospholipids	Glycerophosphoethanolamines	**	C00350	36.1	0	M+K	C45H74NO8P	2.26591	2.12709	0.00767857	0.189834	1.15116	2.22092	50871.9	22905.7	29003	19124.8	59244	83575.9	101486	70780.6	50158.2	48504.3	18636	28206.1	23760.2	24936.7	16311.1	23804.9	42104	31028.3	16769.6	11506.6	19847.8	18988.3
LC	2.14_271.2641m/z	271.264	2.1397		pos	Nonyl octanoate	HMDB0034131	Lipids and lipid-like molecules	Fatty Acyls	Fatty alcohol esters	*		37.6	0	M+H	C17H34O2	3.64394	2.09329	0.000746404	0.0660337	-0.235779	0.849226	126805	149318	123290	125202	126909	128490	132652	122053	113978	118297	141788	135392	133975	127061	150291	157649	138522	132621	171708	165941	162826	152589
LC	2.16_579.2949m/z	579.295	2.15715		pos	PI(18:2(9Z,12Z)/0:0)	LMGP06050010	Lipids and lipid-like molecules	Glycerophospholipids	Glycerophosphoinositols			36.8	0	M+H-H2O	C27H49O12P	3.466	2.08772	0.0269606	0.296539	-0.20694	0.866373	196466	226768	215766	200315	183782	207214	174490	160006	182495	180861	227808	231923	206312	188906	216651	269038	202244	196141	273447	238078	263277	213590
LC	10.46_453.1689m/z	453.169	10.4558		pos	4-O-Methylmelleolide	92018	Lipids and lipid-like molecules	Prenol lipids	Sesquiterpenoids	*		38.8	0	M+K	C24H30O6	3.66535	2.07218	0.0355893	0.319209	-0.277511	0.825013	147672	178994	126411	141686	150946	191534	121321	121724	110251	163269	205610	143968	161990	146100	163412	222493	242598	175552	173863	176944	152843	174141
LC	10.68_374.3641m/z	374.364	10.6804		pos	Phellonic acid	LMFA01050079	Lipids and lipid-like molecules	Fatty Acyls	Fatty Acids and Conjugates			49.8	58.1	M+NH4	C22H44O3	3.33934	2.00996	0.0330716	0.31344	3.19189	9.13808	31936.2	3494.85	40372.2	12463	853.398	877.555	123541	43990.1	20302.4	2163.64	8774.47	66024.5	3178.07	1665.46	4622.95	4904.98	4442.84	2167.97	6500.63	1965.41	4195.94	1304.21
LC	15.41_428.0114n	473.006	15.4087		neg	Inosine diphosphate (IDP)	3534	Unclassified	Unclassified	Unclassified			36.1	0	M-H2O-H, M+FA-H	C10H14N4O11P2	-4.66826	1.9965	0.01568	0.24974	-0.085742	0.9423	421928	447764	413686	428399	401981	416353	423912	401173	409247	425937	447020	451572	434288	420542	434854	470312	447849	450343	503193	460037	437625	418598
LC	0.68_809.3428m/z	809.343	0.67555		neg	Cytomycin	65614	Unclassified	Unclassified	Unclassified			37.9	0	2M-H	C17H23N7O5	-2.54613	1.96463	0.023714	0.281915	-0.246068	0.843191	140313	166407	135230	161204	155284	140494	107174	106276	146305	145031	138459	167671	171494	150338	159692	161225	184444	165598	222534	139220	181635	127890
LC	9.26_458.3493m/z	458.349	9.26078		pos	O-(17-Carboxyheptadecanoyl)carnitine	HMDB0240777	Lipids and lipid-like molecules	Fatty Acyls	Fatty esters			38	0	M+H	C25H47NO6	3.77454	1.942	0.000781453	0.0662806	0.637546	1.55568	54699.6	35161.2	52814.6	60184.1	67741.3	64371.4	46181.8	69812.5	45524.6	49978.9	48690.2	41696.2	18464.8	33124.1	45176	33533.3	32841.2	31155	19644.7	37803.4	57404	42465.3
LC	12.40_318.2782n	341.267	12.3963		pos	1-O-(2R-hydroxy-pentadecyl)-sn-glycerol	LMGL01020062	Lipids and lipid-like molecules	Glycerolipids	Monoradylglycerols			37.7	0	M+NH4, M+Na, M+H	C18H38O4	3.63117	1.89571	0.0263761	0.295179	0.332893	1.25954	123538	98082.2	112940	126370	115170	108437	184269	117923	98739.4	90696.2	111056	169781	95714.4	81618.7	104896	116229	84211.4	78637.3	103616	99753.9	121942	94203.8
LC	4.25_116.0292n	154.991	4.25098		pos	xi-2-Acetylthietane	HMDB0040258	Organoheterocyclic compounds	Thietanes	Unclassified			37.3	0.116	M+Na, M+K	C5H8OS	-3.04988	1.84091	0.00115359	0.0750531	-0.230883	0.852113	105221	123483	96911	101504	100137	103000	111762	109579	92706	106859	116441	113313	113370	103979	125603	126517	125493	102417	141092	134941	131366	130050
LC	0.89_245.1505m/z	245.15	0.888567		pos	2-Amino-3,4,8-trimethyl-3H-imidazo[4,5-f]quinoxaline	88832	Organoheterocyclic compounds	Diazanaphthalenes	Benzodiazines			38.4	0	M+NH4	C12H13N5	-1.94224	1.81996	0.00246078	0.110993	-0.430518	0.741995	53444.8	72028.6	44393.5	49843.5	59318.2	54678.2	50077.3	48761.2	47615.2	43132.7	68110.2	68518.6	63245.3	73334.2	64999.6	80447	56740	58454.1	61467	81709.2	102219	77669.8
LC	7.40_381.2321n	399.266	7.40268		pos	(+)-AS 115	45188	Unclassified	Unclassified	Unclassified			36.9	0	M+NH4, M+Na	C21H32FNO4	1.574	1.79793	0.00994427	0.2085	-0.249924	0.840941	116319	138320	121628	96995.5	124745	106487	140860	111027	112090	129230	96175.4	123951	134865	124774	114145	129925	166411	159087	148666	108326	140890	156107
LC	11.57_600.3269m/z	600.327	11.5738		pos	PS(22:2(13Z,16Z)/0:0)	LMGP03050024	Lipids and lipid-like molecules	Glycerophospholipids	Glycerophosphoserines			37.9	0	M+Na	C28H52NO9P	-0.58089	1.79566	0.00523979	0.155477	0.228853	1.1719	127239	108575	143954	137653	128561	140782	135575	127443	101143	115640	126839	114803	115198	98359.9	108758	125752	93900	92008.1	122252	94330.6	119938	115253
LC	2.86_230.1396m/z	230.14	2.86458		pos	MeIQ	72974	Organoheterocyclic compounds	Quinolines and derivatives	Unclassified	*	C19254	38.4	0	M+NH4	C12H12N4	-1.83128	1.7853	0.0331072	0.31344	0.762685	1.69665	51119.5	30129.8	63204.3	47230.8	37199.1	28089.1	58450.1	101985	41327.2	34778.7	72754.8	26176.3	0.0150133	29735.1	32614.9	50757.9	14200.9	34853.8	30989	22228.5	27826.6	58090.9
LC	11.61_406.2813m/z	406.281	11.6083		pos	5,6-Dihydroxyprostaglandin F1a	HMDB0012109	Lipids and lipid-like molecules	Fatty Acyls	Eicosanoids	*	C06475	38	0	M+NH4	C20H36O7	3.43199	1.77297	0.00817736	0.195413	0.224406	1.1683	135704	116156	136730	150499	146016	140192	141568	135936	116127	136045	134060	119871	123680	97147.5	100044	123992	109423	91104.1	132865	150290	113249	119763
LC	13.07_369.3022m/z	369.302	13.0704		neg	18-methyl-trans-4,5-methylenenonadecanoic acid	LMFA01140100	Unclassified	Unclassified	Unclassified	*		56.6	90.3	M+FA-H	C21H40O2	3.63015	1.76903	0.0196161	0.270758	0.463174	1.37857	77731.6	56385.6	68836.5	58870	102170	73985.6	60602.2	80493.3	92628.7	101603	63882.4	74243.9	3364.06	61690.9	45512.7	67658.5	67453.5	63157.5	47757.7	61428.6	74783.8	71048.6
LC	0.66_665.3804m/z	665.38	0.65845		neg	Hydroxytetrabenazine	2803	Unclassified	Unclassified	Unclassified			36.4	0	2M-H	C19H27NO4	-0.562584	1.73432	0.0108875	0.218055	-0.178751	0.883468	148002	167524	147352	148155	144570	140381	141002	147618	134539	149702	152684	174014	168793	163517	144151	190862	160065	160128	209330	157945	166876	153569
LC	12.71_397.2267n	398.234	12.7121		pos	AT-56	45472	Unclassified	Unclassified	Unclassified			38.3	0	M+H, M+Na	C25H27N5	0.109273	1.71433	0.000772756	0.0662806	0.304447	1.23495	79785.3	64606.3	77580.1	91053.2	85055.6	83643.2	89406.8	90092.1	66383.1	68334.7	75791.8	70511.9	62324	61451.4	66113.3	72389.3	56306.7	52949.8	66807.1	72688.1	75141.7	59891.7
LC	1.09_245.1505m/z	245.151	1.09337		pos	Hydroxyprolyl-Isoleucine	HMDB0028866	Organic acids and derivatives	Carboxylic acids and derivatives	Amino acids, peptides, and analogues			42.4	19.5	M+H	C11H20N2O4	3.78047	1.70013	0.0422222	0.334013	-0.265428	0.831952	114507	137637	99083.3	99484.5	132618	115693	111292	96766.6	102919	99419.5	152671	135128	185648	137276	127212	143267	112082	100270	105274	147670	167977	149696
LC	12.15_341.2707m/z	341.271	12.1483		neg	13-Cyclohexyltridecanoic acid	LMFA01140009	Lipids and lipid-like molecules	Fatty Acyls	Fatty Acids and Conjugates			56.2	87.2	M+FA-H	C19H36O2	3.42412	1.69662	0.0158718	0.251643	0.411581	1.33014	77833.9	58515.5	63243.1	58820	96660.9	76746.1	67812.1	88297.7	95653.2	95178.1	61687.4	74240.7	14548.4	55314.8	55448.6	68126.8	65541.8	63598.1	49707.1	65830.2	75155.9	71883.1
LC	15.26_451.0041m/z	451.004	15.2601		neg	1-Phosphatidyl-1D-myo-inositol 3-phosphate	6985	Unclassified	Unclassified	Unclassified			36.7	0	M-H2O-H	C11H20O16P2	-1.4959	1.68326	0.00815929	0.195413	-0.11563	0.922979	207698	225030	210634	207181	204296	208437	211578	189938	202049	217206	213681	211983	214519	212972	216161	239764	242991	212849	259730	225935	212597	212787
LC	0.82_203.1511m/z	203.151	0.8204		pos	Asymmetric dimethylarginine	HMDB0001539	Organic acids and derivatives	Carboxylic acids and derivatives	Amino acids, peptides, and analogues	***	C03626	45	33.4	M+H	C8H18N4O2	4.03752	1.67667	0.00648105	0.175249	0.39876	1.31837	67162.1	50943.1	57042.8	70093.2	50809.2	70670.1	83176.8	54451.1	62562.3	56046.6	89659.8	77108.9	51073.7	74704.8	40766.1	56386.1	48649.9	41992.4	52437.7	40048.9	47513.2	55858.3
LC	9.75_631.3506m/z	631.351	9.74527		neg	6,8a-Seco-6,8a-deoxy-5-oxoavermectin ''2a'' aglycone	63699	Unclassified	Unclassified	Unclassified			38	0	M+FA-H	C34H50O8	3.06734	1.67231	0.0228465	0.280955	1.22519	2.33787	34002.1	14544	18601.9	15499.5	61607.3	40353.5	59906.1	23179.4	71042.4	15399.1	23591.3	10840.3	0.0150133	10075	11950.6	5671.88	13295.4	31655.5	7108.09	14874.4	19620.4	31189.2
LC	12.83_332.2938n	350.328	12.835		pos	1-O-(2R-hydroxy-hexadecyl)-sn-glycerol	LMGL01020063	Lipids and lipid-like molecules	Glycerolipids	Monoradylglycerols			37.8	0	M+NH4, M+Na	C19H40O4	3.45511	1.66824	0.0169899	0.256039	0.151373	1.11063	185850	167338	200506	197884	185625	195724	209925	189411	157353	169997	181902	170171	154611	147214	170545	168647	152769	149865	187925	183894	182135	175773
LC	5.91_840.4778n	858.512	5.9122		pos	PI(13:0/22:6(4Z,7Z,10Z,13Z,16Z,19Z))	80082	Lipids and lipid-like molecules	Glycerophospholipids	Glycerophosphoinositols			37.6	0	M+NH4, M+Na	C44H73O13P	-1.3083	1.61169	0.00020429	0.0333855	-0.383882	0.766373	41116.2	53650.5	40009.6	43509.1	39634.7	41111.1	34425.7	41235.8	47171.2	45633.5	38144.9	40286.9	44510.4	45924.2	48014	41511	58839.3	60517.5	61448.3	56758.2	60377.7	58604
LC	11.40_632.2646m/z	632.265	11.3978		pos	GlcNAcβ1-3Galβ1-4Glcβ-Sp	3620	Unclassified	Unclassified	Unclassified			37.6	0	M+NH4	C22H38N4O16	4.06949	1.59933	0.000313757	0.0421022	0.663055	1.58343	35478.9	22406.4	33796.8	39755.4	42288.6	47417.2	38677.8	42689.7	30271.6	31280.8	22915.9	25695.7	16207.5	21517.4	22620.6	32495	22173.2	26703	22293.2	22916	15475.3	21662.4
LC	9.49_432.2397m/z	432.24	9.49		pos	Magnoshinin	68471	Unclassified	Unclassified	Unclassified			37.9	0	M+NH4	C24H30O6	3.86605	1.57124	0.0430008	0.33545	1.69748	3.24335	26527.7	8179.11	1053.53	47196.3	43021.9	11332.2	3404.11	66675.6	34505.5	2063.26	12183	43841.9	3397.9	15805.6	2748.27	4271.44	660.981	3007.65	1495.34	5972.02	1658.87	42773
LC	8.12_522.2382m/z	522.238	8.11868		pos	Malyngamide I	65445	Unclassified	Unclassified	Unclassified			38.6	0	M+K	C26H42ClNO5	-0.179652	1.57066	0.0412324	0.329337	0.590852	1.50614	56601.6	37580.6	45595.4	72057.9	77037.1	27787.6	56066.4	87518.5	66927.4	56757.9	32786.7	43480.6	894.985	62309.3	55331.3	31006.7	19528.3	48954.1	48312.4	53494.4	26666.3	29308.7
LC	9.63_293.1769m/z	293.177	9.62587		neg	8,10-hexadecadiynoic acid	LMFA01030493	Lipids and lipid-like molecules	Fatty Acyls	Fatty Acids and Conjugates			55.3	85.4	M+FA-H	C16H24O2	4.18198	1.56486	0.0308718	0.30827	0.239205	1.18034	112790	95556.9	139121	122609	89056.3	92141.9	138691	134244	95368.2	92060.5	95717.8	128889	87443.7	86466.4	91132	104300	101990	92775.3	113454	96032	94313.2	87662.1
LC	8.13_1019.5836m/z	1019.58	8.12505		neg	PG(18:1(9E)/0:0)[U]	40875	Unclassified	Unclassified	Unclassified			36.5	0	2M-H	C24H47O9P	-0.691196	1.55695	0.0499245	0.345836	1.17528	2.25837	34522.3	15286.4	16379	44490	51712.6	6247.36	27343.9	66737.8	72553.6	32680	5734.33	21344.2	0.0150133	51626.3	22163.4	3152.22	4890.85	33963.4	15669.6	13909.4	3645.43	3843.33
LC	1.11_151.0256m/z	151.026	1.11328		neg	Xanthine	82	Organoheterocyclic compounds	Imidazopyrimidines	Purines and purine derivatives	**	C00385	54.1	78.4	M-H	C5H4N4O2	-3.4975	1.55404	0.0245025	0.286239	-2.00864	0.248507	5383.42	21663.1	3394.07	16085.2	14860	302.882	5097.82	158.304	343.538	4829.18	399.695	8363.47	54988	613.654	1841.79	28158.8	32889.7	30332.1	1628.98	48387.8	10626.5	7163.38
LC	10.30_356.3534m/z	356.353	10.3029		pos	Erucic acid	HMDB0002068	Lipids and lipid-like molecules	Fatty Acyls	Fatty acids and conjugates	***	C08316	38.4	0	M+NH4	C22H42O2	3.32108	1.54248	0.0198833	0.270758	-0.540695	0.68744	33708.3	49034.6	29482	33348.5	31120.4	45519.2	47215.6	30896.3	27707.3	28580.4	31327.5	31885.9	47444.2	28281.4	50747.8	85803.3	67626.7	57939.1	44058.6	42723.4	35235	30485.9
LC	8.12_1082.5519m/z	1082.55	8.11868		pos	Bradykinin	HMDB0004246	Organic acids and derivatives	Carboxylic acids and derivatives	Amino acids, peptides, and analogues		C00306	36.1	0	M+Na	C50H73N15O11	1.20357	1.53992	0.0488008	0.344464	1.09853	2.14137	34989.1	16339.6	21398.8	57857.9	61147.5	6179.06	38090.9	61308.6	43584	35622.6	5200.73	19500.5	0.0150133	54095.3	29741.1	4721.96	907.396	34789.3	15229.4	15538.6	3799.16	4573.45
LC	15.20_158.1546m/z	158.155	15.199		pos	8-Nonen-3-one	90184	Organic oxygen compounds	Organooxygen compounds	Carbonyl compounds	*		37.1	0	M+NH4	C9H16O	4.37705	1.48412	0.000135352	0.0279424	0.268202	1.20431	61757.4	51280.5	64825.1	64801.2	67425.4	67837	64703.6	63447	52280.1	54760.5	60427	57066.8	53816.1	46297.7	48165.9	54179.4	48075.1	45132.2	56796	57096.4	51224.6	52021.1
LC	4.15_157.0842m/z	157.084	4.1474		pos	Polypropylene glycol (m w 1,200-3,000)	HMDB0032478	Organic oxygen compounds	Organooxygen compounds	Alcohols and polyols			39.8	6.62	M+Na	C6H14O3	4.96219	1.44797	0.0187722	0.268673	-0.889368	0.53985	16189.8	29989.5	9248.52	8030.44	20238.7	21913.2	7200.45	9163.58	16010.8	39309	22381.6	8401.92	45241.7	29518.8	34674.9	20931.5	7415.96	30956.4	11341.1	49771.3	33462.1	36580.8
LC	6.27_412.2088n	413.216	6.2659		pos	5-(2,3-Dihydroxy-3-methylbutyl)-4-(3,4-epoxy-4-methylpentanoyl)-3,4-dihydroxy-2-isopentanoyl-2-cyclopenten-1-one	86714	Organic oxygen compounds	Organooxygen compounds	Carbonyl compounds			37.7	0	M+H, M+Na	C21H32O8	-2.1273	1.4339	0.0495922	0.345836	0.585228	1.50028	46740.5	31154.6	53361.3	57150.9	58075.6	48343	49336.1	59365.7	34124.4	24757.8	57661.9	25227.9	0.0150133	62268.6	48429.1	21301.6	15992.8	23355.8	26156.2	36480.6	23530.2	54030.8
LC	11.34_313.2396m/z	313.24	11.3372		neg	11-Cyclohexylundecanoic acid	LMFA01140007	Lipids and lipid-like molecules	Fatty Acyls	Fatty acids and conjugates	*	C12100	55.9	87.9	M+FA-H	C17H32O2	4.22522	1.41572	0.00470822	0.149535	0.275766	1.21064	67969.5	56143.6	63471.9	58581.9	79119.6	67033.2	66036.5	76016.2	68316	77565.2	56594.7	66959.4	39256.9	59139.6	63924.4	56823.9	50706	63668.6	44518.4	56299.9	63260.4	63837.6
LC	11.13_615.2570m/z	615.257	11.1315		pos	Imazamethabenz-methyl	90301	Benzenoids	Benzene and substituted derivatives	Benzoic acids and derivatives		C11494	36.5	0	M+K	C32H40N4O6	-1.62041	1.39771	0.000592917	0.0591116	0.514059	1.42806	33600.2	23528.5	43000.4	39139.1	37502.5	39210.5	32855.1	32382.1	32268.4	22783	32258	24603	26766.8	19451.9	22805.5	19912.3	19325.6	20994.7	28540.2	30808.5	20498.3	26181.6
LC	5.66_389.2194m/z	389.219	5.65572		neg	delta10-13-PhytoF	LMFA02040001	Lipids and lipid-like molecules	Fatty Acyls	Octadecanoids			45.4	34.9	M+FA-H	C18H32O6	3.92695	1.39708	0.0424111	0.334965	0.53609	1.45004	46994.5	32409.2	56053.7	53727.7	46760.5	53797.3	55735.9	54939.6	38410.2	22862.7	57351.3	30305.8	0.0150133	58773.3	45533.7	23326.8	18688.4	26207.9	30696.4	40347.6	29268.4	51249
LC	15.43_369.0001m/z	369	15.4278		neg	Sedoheptulose pyrophosphate	419	Unclassified	Unclassified	Unclassified			37.4	0	M-H	C7H16O13P2	2.17438	1.36673	0.0232243	0.281391	-0.101729	0.931915	173124	185772	173474	174314	163160	169860	170148	169608	169452	172274	179067	189880	180749	163757	180030	193702	192002	182636	215707	196087	181468	171579
LC	4.13_333.1336n	334.141	4.12972		pos	Tryptophyl-Glutamate	HMDB0029082	Organic acids and derivatives	Carboxylic acids and derivatives	Amino acids, peptides, and analogues			54.5	82.3	M+H, M+Na	C16H19N3O5	3.4519	1.36121	0.0413789	0.330062	-0.443641	0.735277	37804.7	51415.6	48890.8	42812.1	35415.3	42057.7	35345.3	38660	24879.4	32233.6	34608.4	43144.2	50900.7	36370.4	57092	72654.4	69263.7	54984.9	14565.1	47774.3	72560.7	37989.8
LC	0.51_149.1209n	167.155	0.513433		pos	Phentermine	HMDB0014337	Benzenoids	Benzene and substituted derivatives	Phenethylamines		C07438	38.1	0	M+H, M+NH4	C10H15N	3.13813	1.35821	0.00011362	0.0271047	0.460573	1.37609	31626.8	22983.1	33522.3	36056.5	34435.7	28762.7	32828	31508.4	27005.4	30126.6	32991.1	29030.7	29828.3	23624.8	30956.5	25596.2	22007.8	19395.1	16410.4	19353.2	23874.2	18784.1
LC	14.73_305.0239m/z	305.024	14.7317		neg	4-Carboxy-4'-sulfoazobenzene	66485	Unclassified	Unclassified	Unclassified			36.1	0	M-H	C13H10N2O5S	0.423601	1.34939	0.0298572	0.304096	-0.087625	0.941071	205855	218746	205839	205770	201160	204262	204550	191330	203729	206817	212512	222584	213271	207043	206431	221424	224531	213205	255850	228975	212533	204195
LC	1.09_153.0413m/z	153.041	1.09337		pos	6,8-Dihydroxypurine	HMDB0001182	Organoheterocyclic compounds	Imidazopyrimidines	Purines and purine derivatives	*		38.1	0	M+H	C5H4N4O2	4.24068	1.34612	0.0365809	0.321136	-2.11284	0.231191	3895.44	16849.4	2036.19	13587.7	12579.1	34.0776	3683.68	20.9424	5.23089	2314.69	1.40494	4691.3	48117.1	19.3522	1017.79	21799.1	21076.1	20397.2	21.1588	42656.4	7969.24	5420.86
LC	2.09_255.2328m/z	255.233	2.08733		pos	trans-9-palmitoleic acid	LMFA01030057	Lipids and lipid-like molecules	Fatty Acyls	Fatty Acids and Conjugates	**	C08362	36.8	0	M+H	C16H30O2	3.6613	1.34491	0.0123918	0.224471	-0.153959	0.898781	105872	117795	104430	103198	106918	105399	107739	106810	93033.4	99976.2	120866	110351	113308	101931	120676	123903	104391	105287	138390	127627	121344	121095
LC	13.08_371.3169m/z	371.317	13.0773		pos	Diethylhexyl adipate	HMDB0040270	Lipids and lipid-like molecules	Fatty Acyls	Fatty acid esters	*	C14240	37.3	0	M+H	C22H42O4	3.54907	1.33954	0.00558036	0.160174	0.717702	1.64456	27078.6	16465.5	27457.4	20073.6	39331.9	26419.3	22926.8	30858.1	32930.5	33970.8	16134.8	20682.7	0.0150133	20888.2	13945.2	20858.6	12766.6	15064.7	10929.1	22091.6	19547.1	28564.3
LC	6.55_201.1132m/z	201.113	6.5471		neg	9,10-dihydroxy-2-decenoic acid	LMFA01050428	Lipids and lipid-like molecules	Fatty Acyls	Fatty Acids and Conjugates			45.1	28.1	M-H	C10H18O4	0.0263213	1.33002	0.0239645	0.283172	0.334664	1.26108	61371.3	48665.6	61138.2	70680.7	68566.7	60251.2	52000.5	65892.1	64526.5	59953.9	59787.4	50915.9	19363.5	65950.2	63010.6	43180.2	37888	50716	38988.1	61400.7	42830.4	63328.1
LC	4.86_159.0658m/z	159.066	4.85567		neg	3-Methyladipic acid	HMDB0000555	Lipids and lipid-like molecules	Fatty Acyls	Fatty acids and conjugates	***		55.3	82.3	M-H	C7H12O4	-3.09987	1.32986	0.0238963	0.28283	0.407739	1.32661	49811.2	37547.8	55806.4	63399.7	50600.2	45511.1	55998.9	55882.8	45227.7	48220.4	43813	33651.3	8000.67	46265.5	52261.9	35678	28830.2	40918.3	27758	42960.9	41385.1	51419.8
LC	4.89_403.1985m/z	403.198	4.89385		neg	1-Octen-3-ol-3-o-beta-D-xylopyranosyl(1->6)-beta-D-glucopyranoside	71817	Unclassified	Unclassified	Unclassified			36.9	0	M-H2O-H	C19H34O10	2.64353	1.30022	0.0273399	0.297158	0.604923	1.5209	33863.5	22265.4	29045.1	41433.3	31550.9	32653.2	33214.1	53122.6	31566.2	23688.8	40416.3	21944.1	0.0150133	44107.5	28381.9	19213	13066.9	25557.8	17576.7	24144.6	15617.5	34988.6
LC	10.36_474.2642m/z	474.264	10.364		neg	LysoPE(18:3(6Z,9Z,12Z)/0:0)	HMDB0011508	Lipids and lipid-like molecules	Glycerophospholipids	Glycerophosphoethanolamines	*		47.3	45.4	M-H	C23H42NO7P	3.24283	1.27908	0.00879619	0.199374	0.520305	1.43426	34658	24164.4	38372	38694.8	35266	39308.7	27277.4	27251.2	47828.3	39588.1	30370.3	22623.5	6276.31	31428.3	35178.4	23616.9	19955.6	25529.3	20059	20357.3	26378	32865.1
LC	7.55_425.2586n	443.292	7.55387		pos	Piriprost	HMDB0256603	Unclassified	Unclassified	Unclassified			37.3	8.73	M+NH4, M+Na	C26H35NO4	4.65747	1.26579	0.0444482	0.338769	-0.240349	0.846541	74713.5	88257.4	82634.2	60856.1	83737	62992.9	88081.8	68670.1	74078.7	82759.4	56995	86329.5	90817.5	79491.6	70556.1	79952.1	117182	107914	87502.1	63966.5	89720.3	95471.9
LC	0.56_172.9969m/z	172.997	0.564517		pos	Sodium sorbate	HMDB0303728	Lipids and lipid-like molecules	Fatty Acyls	Fatty acids and conjugates	*		38.8	0	M+K	C6H7NaO2	-4.45359	1.26576	0.00223797	0.106839	-0.267754	0.830612	43209.8	52021.7	40805.9	44332.9	44463.8	42618.7	43956	40653.2	38332.3	40530.3	47231.5	49173.3	46781	46946.6	52452.5	54524.6	41605.6	45881.9	63542.6	56278.4	61699.3	50504.1
LC	9.49_425.1373m/z	425.137	9.49		pos	Burseran	68374	Unclassified	Unclassified	Unclassified			38.8	0	M+K	C22H26O6	3.17308	1.26095	0.0342813	0.31555	1.81901	3.52838	16035.2	4544.63	328.078	33832.5	25309.6	5843.35	1162.82	31219.2	26108.4	1372.88	8527.35	26647.7	862.1	8515.34	1163.09	2324.84	10.2289	2126.71	1166.97	2503.41	533.21	26240.4
LC	14.07_397.3335m/z	397.334	14.0666		neg	22-tricosenoic acid	LMFA01030091	Lipids and lipid-like molecules	Fatty Acyls	Fatty Acids and Conjugates			54.2	78.7	M+FA-H	C23H44O2	3.37595	1.25031	0.0159402	0.251643	0.511689	1.42572	35653.4	25007.3	32636.2	29456	45336.1	34677.9	27679.5	33307.7	45482.2	46993.8	25213.3	35751.1	512.494	20995.6	18974.9	30689.2	29899.2	29487	25123.2	28800.5	36757.7	28833.4
LC	10.42_625.2856m/z	625.286	10.419		pos	Dihydrotestosterone diglucuronide	HMDB0251334	Lipids and lipid-like molecules	Steroids and steroid derivatives	Steroidal glycosides	*		37.6	0	M+H-H2O	C31H46O14	0.143833	1.23723	0.0414451	0.330299	0.411433	1.33001	51039.2	38375.2	59966.7	69825.8	46117.6	62498.8	41896.9	37833.3	52023.3	49786.1	50400.4	40043.2	10592.9	40311.3	66040.1	35422.9	32366.2	32988.2	25995.3	42884.3	44910.2	52240.3
LC	6.08_432.1073n	433.115	6.07898		pos	Cosmosiin	HMDB0037340	Phenylpropanoids and polyketides	Flavonoids	Flavonoid glycosides	***	C04608	37.2	0	M+H, M+NH4, M+Na	C21H20O10	3.83673	1.214	0.0295968	0.304021	0.945393	1.92571	21587.7	11210.2	20260.2	22295.8	30132.9	31691.6	41902.7	32302	4934.89	9908.99	15460.9	6986.93	0.0150133	19323.7	10350.8	12529.8	9386.92	18953.8	3536.2	7803.76	13032.9	17184.5
LC	12.00_352.2627n	370.297	11.9967		pos	MG(0:0/18:3(6Z,9Z,12Z)/0:0)	HMDB0011539	Lipids and lipid-like molecules	Fatty Acyls	Lineolic acids and derivatives	*		38.3	0	M+NH4, M+Na	C21H36O4	3.7699	1.2096	0.00227129	0.107886	0.324052	1.25184	40471.6	32329.6	40421.8	42180.9	55650.4	44702.5	43375.2	38767.4	33031	34972.6	36949.3	34664.9	32075.4	32890.9	33027.2	32049.9	26885.2	31490.6	31741.4	35954.3	29698.2	37483.4
LC	13.08_672.3843m/z	672.384	13.0773		pos	1-Palmitoyl-2-(5-hydroxy-8-oxo-6-octenoyl)-sn-glycero-3-phosphatidylcholine	69738	Unclassified	Unclassified	Unclassified			37	0	M+Na	C32H60NO10P	-0.599025	1.18402	0.0124315	0.224471	0.278623	1.21304	50267.1	41439.1	56198.1	49759.6	45273.5	45949.4	48919.1	46249.4	58558.6	58709.9	42426.1	50627.3	42010.3	47526.1	29788.2	48294.9	51227.5	49929.2	41538.5	27139.4	37877.8	39058.6
LC	13.51_228.1967m/z	228.197	13.5069		pos	Methyl (2E,6Z)-dodecadienoate	87347	Lipids and lipid-like molecules	Fatty Acyls	Fatty acid esters	*		37.9	0	M+NH4	C13H22O2	4.05821	1.17294	0.00645084	0.174873	0.381999	1.30315	35203.8	27014.5	31316.8	46529.5	32460	32965.4	40175.8	41809.2	30960.8	33240.7	32122.6	30457.5	27152.5	22559.1	27750.3	30746	21196.7	18715.3	40940.9	27290.5	30562.4	23231.2
LC	4.55_114.0921m/z	114.092	4.55113		pos	Aminocaproic acid	HMDB0001901	Lipids and lipid-like molecules	Fatty Acyls	Fatty acids and conjugates	***	C02378	38	0	M+H-H2O	C6H13NO2	5.9316	1.16516	0.0130224	0.228889	-0.847654	0.555688	10835.7	19499.7	5980.41	6246.91	11259.8	12270.7	6184.49	6276.45	11217.6	27915.2	15117.5	5888.37	28098.7	16806.5	24226.3	14281.4	8399.62	18457.1	10382.1	29086.2	19783.1	25475.8
LC	14.71_291.0083m/z	291.008	14.7123		neg	Amobam	72255	Organic acids and derivatives	Dithiocarbamic acids and derivatives	Dithiocarbamic acid esters			36.2	0	M+FA-H	C4H14N4S4	-0.00701765	1.15702	0.0458718	0.339844	-0.0775948	0.947636	180101	190053	174916	181622	177255	190908	171381	168700	181142	183029	186806	185251	191114	178409	183471	190889	195471	185626	222709	187592	189104	176142
LC	4.69_137.0237m/z	137.024	4.69433		neg	p-Salicylic acid	3263	Benzenoids	Benzene and substituted derivatives	Benzoic acids and derivatives	**	C00156	57.8	96.4	M-H	C7H6O3	-4.92645	1.14596	0.0338437	0.315233	-0.241371	0.845941	54277.1	64161.8	47289.6	55010.1	44083.6	52936	49147.1	60625.7	58673	62203.2	52580.9	60221.6	60894	76386.8	49106.9	64481.3	79605.9	84992.5	59597	52599.2	58944.5	55009.4
LC	0.75_132.0661m/z	132.066	0.752317		pos	Lyxosylamine	44771	Unclassified	Unclassified	Unclassified			38.3	0	M+H-H2O	C5H11NO4	4.13921	1.14262	0.00988905	0.2085	-0.279727	0.823747	37737.1	45811.6	34377.7	47385.7	31514.4	39822.5	39965.5	38457.1	26887.4	35969.9	33791.9	49199.2	51740.6	50463	44118.4	41543.4	35533.7	43128.4	40386.4	51324.8	49528.1	50348.8
LC	12.17_600.4700m/z	600.47	12.1714		pos	Polidocanol	HMDB0256665	Unclassified	Unclassified	Unclassified			36.8	0	M+NH4	C30H62O10	3.20978	1.14111	0.0365266	0.321136	0.149374	1.10909	101590	91598	99819.7	116198	99400.4	104771	105702	103195	91471.6	93717.8	109017	92609.9	83485.4	80013.1	107970	95343.9	74821.6	82508.4	110087	95286.6	94422.6	92040.8
LC	4.65_269.0676m/z	269.068	4.6549		neg	Phenylglucuronide	HMDB0059806	Organic oxygen compounds	Organooxygen compounds	Carbohydrates and carbohydrate conjugates			50.9	62.2	M-H	C12H14O7	3.45947	1.11387	0.014281	0.240293	0.734891	1.66427	21938	13181.8	15854.2	17501.2	42276.1	23525.6	23427.5	10874.7	27127.8	21643.7	15479.3	21670	4423.02	18869.5	14386.1	12811.1	12899	11894.2	12174.2	24811.2	9887.96	9661.19
LC	15.20_141.1028m/z	141.103	15.199		pos	2-Pyridylethanol	1310	Unclassified	Unclassified	Unclassified			37.4	0	M+NH4	C7H9NO	4.2601	1.10875	0.00045259	0.0506099	0.28614	1.21937	33684.9	27624.8	34324.3	35204.2	36586.3	35702.2	36865.5	34121.4	29677.8	30665.9	32185.2	31516.5	27119.3	24187.2	28091	27308	25377.3	20160.7	31705.6	30690.1	29473.5	32135.2
LC	1.45_174.9773m/z	174.977	1.45205		pos	3-(Hydrohydroxyphosphoryl)pyruvate	63597	Unclassified	Unclassified	Unclassified			38.2	0	M+Na	C3H5O5P	4.19271	1.09973	0.0267111	0.295179	-0.144596	0.904633	80837.1	89359	77839.3	80560.4	78255.4	80390	80729.8	78901.1	72853.5	80140.1	90464.4	88236.6	90668	76623.6	91354.3	95893.9	79279.5	75382.7	104770	100696	92437.6	86483.6
LC	9.93_486.3806m/z	486.381	9.93073		pos	5β-Cholestane-2β,3α,7α,12α,26,27-hexol	43020	Unclassified	Unclassified	Unclassified			37.5	0	M+NH4	C27H48O6	3.58659	1.09738	0.00232305	0.107956	0.711355	1.63734	17053	10415.1	14266.3	17432.3	23146.1	20673.9	13645.7	22700.6	14896.5	15425.4	16353.1	11990.6	1302.82	10665.4	11905.3	11780.5	9610.55	9927.43	6786.02	10233.3	18956.4	12983.1
LC	2.10_283.2642m/z	283.264	2.10473		pos	Vaccenic acid	HMDB0003231	Lipids and lipid-like molecules	Fatty Acyls	Fatty acids and conjugates	*	C08367	36.5	0	M+H	C18H34O2	3.70778	1.08011	0.000931822	0.0718902	-0.236712	0.848677	34248.1	40354.7	32925.7	32049.6	42304.9	35204.9	34897	32763.2	28216.4	32515.6	36600.7	35003.4	37002.5	37706.3	41797.5	40025.2	35251	37977.5	44797.8	43754.2	42100.7	43134.8
LC	0.51_324.2179m/z	324.218	0.513433		pos	Latanoprost Lactol	63040	Unclassified	Unclassified	Unclassified			37.7	0	M+NH4	C18H26O4	3.14198	1.07966	0.00407331	0.141034	0.220218	1.16491	47980.7	41188.4	40905.7	53490.9	55450.7	43561.8	43031.7	47732.9	40882.1	48828.4	54749.7	51173.1	36946.7	36897.4	44048.5	43044.1	41939.1	45818.5	43048.3	41715.8	41923.6	36501.8
LC	6.28_603.3612n	621.395	6.28447		pos	benzonatate (2,5,8,11,14,17,20,23,26-Nonaoxaoctacosan-28-yl p-(butylamino)-benzoate	4034	Unclassified	Unclassified	Unclassified			36.5	0	M+NH4, M+Na, M+H	C30H53NO11	-1.06056	1.07788	0.00474785	0.150231	-0.264112	0.832711	33657.8	40419.6	34770.4	30203.5	35095	38476.5	33289.1	29257.3	32983.6	41079.6	31818.1	29605.2	34267.8	40920.6	32717.8	43129.3	46471.4	49728.9	40061.1	36211.7	43314.4	37372.7
LC	5.36_404.2060n	427.196	5.36055		pos	1-dimethylarsinoyl-(2Z,5Z, 8Z,11Z,14Z,17Z)-heneicosahexaene	LMFA11000714	Lipids and lipid-like molecules	Fatty Acyls	Hydrocarbons			37.6	0	M+H-H2O, M+Na	C23H37AsO	0.0190752	1.06982	0.0311242	0.308424	0.604305	1.52025	23819	15667.8	27204.3	31359.2	23971.5	26450.9	23891.8	31917.8	18651.6	17151.2	24900.5	12691	0.0150133	26933.3	25664.3	13961.7	9669.94	14275.7	9835.24	15725.5	11179.9	29432.9
LC	5.76_165.0553m/z	165.055	5.75672		neg	3-(2-Hydroxyphenyl)propionic acid	63105	Phenylpropanoids and polyketides	Phenylpropanoic acids	Unclassified	**	C01198	53.9	74.5	M-H	C9H10O3	-2.62459	1.06108	0.0314967	0.308615	0.778281	1.71509	18480.9	10775.5	16652	19144.1	20735.2	16072.6	29088.8	36349.6	12411.3	11794	15752.9	6808.45	2161.7	20165.4	11335.5	14710	7567.05	18082.9	4473.68	6263.1	9539.84	13455.7
LC	5.80_702.0936m/z	702.094	5.79992		pos	UDP-N-acetylmuraminate	62452	Nucleosides, nucleotides, and analogues	Pyrimidine nucleotides	Pyrimidine nucleotide sugars	**	C01050	37.5	0	M+Na	C20H31N3O19P2	2.40821	1.05963	0.0199758	0.270758	-0.167555	0.89035	60434.1	67876.8	65130.9	54957.5	55726.2	58214.9	51989.6	64788	64031.5	64347.8	56941.4	68213	64306.8	80804	68000	63421	73504	78364.5	65097.8	65685.9	62016.5	57567.2
LC	15.16_179.0644m/z	179.064	15.1649		pos	Protionamide sulfoxide	2180	Unclassified	Unclassified	Unclassified			36.2	0	M+H-H2O	C9H12N2OS	3.55892	1.05839	0.0146641	0.24241	0.176785	1.13036	63362.5	56055.1	63422.3	69918	65869.4	63919.2	67456.3	65801.6	54203.4	58635.7	67444.6	56954.8	62422.3	45528.3	56534.1	61354.4	48362	47322.4	62795.6	63403.7	54364.6	58463.5
LC	4.62_418.1853n	401.182	4.62263		pos	2-[4-(3-Hydroxypropyl)-2-methoxyphenoxy]-1,3-propanediol 1-glucoside	HMDB0040353	Organic oxygen compounds	Organooxygen compounds	Carbohydrates and carbohydrate conjugates			36.5	0	M+H-H2O, M+Na	C19H30O10	3.44083	1.04674	0.020314	0.273272	0.443176	1.35959	27709.1	20380.4	25507.1	27330.7	23399.6	26634.8	32524.3	34834.3	24244.9	23807.7	31571.6	27236.2	0.0150133	28160.8	19669.5	26173.7	15651	19988.2	21233.6	24204.3	27952.1	20771.1
LC	0.51_147.0920m/z	147.092	0.508983		pos	Kynuramine	HMDB0012246	Organic oxygen compounds	Organooxygen compounds	Carbonyl compounds			38.8	0	M+H-H2O	C9H12N2O	2.0401	1.03352	0.00519656	0.15539	-0.392684	0.761711	19796.7	25989.8	12106.8	20012.6	20525.3	18427.2	22951.9	16045	21132.4	19602.2	23456.6	23707.2	23324.2	22425.9	24354.7	30911	27603.2	25766	15413	32721	30160.8	27218.1
LC	8.34_318.3015m/z	318.301	8.33968		pos	17-hydroxy stearic acid	LMFA02000135	Lipids and lipid-like molecules	Fatty Acyls	Octadecanoids			54.4	80.5	M+NH4	C18H36O3	3.99995	1.03317	0.0430572	0.33545	-0.373838	0.771727	28160.3	36489.9	26091.3	29147.5	30909.3	28948	29271.2	31087	24144.6	24546.7	29161	28296.1	68855.4	26323	33706	39039.8	34000.1	31886.4	35037.9	33192.4	29458.2	33400.3
LC	12.31_399.3958m/z	399.396	12.3099		pos	7(Z),11(Z)-Heptacosadiene	64722	Unclassified	Unclassified	Unclassified			37	0	M+Na	C27H52	-0.80273	1.03134	0.0190354	0.268921	0.920185	1.89236	14520.1	7673.01	16479.4	14935.9	19343.2	6263.18	18688.7	17436.1	3357.85	14728.1	25146.1	8822.08	6608.16	2335.77	4962.48	3399.47	12316.1	9144.83	8766	18096.3	10383.1	717.818
LC	5.20_251.1375m/z	251.138	5.19987		pos	N-(4-aminobutyl)-3-(3,4-dihydroxyphenyl)prop-2-enimidic acid	HMDB0139613	Phenylpropanoids and polyketides	Cinnamic acids and derivatives	Hydroxycinnamic acids and derivatives	***		36.6	0	M+H	C13H18N2O3	-6.01118	1.02343	0.0373264	0.32214	-1.13952	0.453912	6413.11	14128.5	0.0150133	0.0150133	15858.2	14006.8	0.0150133	0.0150133	7751.82	16399.6	10114.6	0.0150133	21094.9	14365.9	14615.1	11464.6	157.516	14321.5	867.464	20224.6	22909.1	21264.9
LC	8.38_647.3457m/z	647.346	8.38427		neg	Physapruin B	HMDB0040671	Organoheterocyclic compounds	Benzopyrans	1-benzopyrans	*		37.4	0	M+FA-H	C34H50O9	3.31454	1.01443	0.0357122	0.319657	1.60243	3.03654	11207.6	3690.91	3839.65	3313.04	15524	15004	34464.5	15372.4	14096.6	2727.59	4336.76	3397.2	0.0150133	2971.69	3053.47	1686.74	4984.13	9763.71	0.0150133	3515.62	2897.32	8036.38
LC	15.47_338.9898m/z	338.99	15.4659		neg	Dihydroxyacetone phosphate	HMDB0001473	Organic oxygen compounds	Organooxygen compounds	Carbohydrates and carbohydrate conjugates	**	C00111	38.3	0	2M-H	C3H7O6P	3.09255	1.01094	0.0166135	0.255628	-0.0955726	0.935901	97568.5	104251	99624	95251.2	93826.4	95463.4	97649.9	95371.1	97858.3	103487	96152.4	101001	100161	99145.9	98721.2	108362	102927	103359	120185	108267	107983	93397.7
LC	10.21_346.3327m/z	346.333	10.2068		pos	2(R)-hydroxyicosanoic acid	HMDB0061659	Lipids and lipid-like molecules	Fatty Acyls	Fatty acids and conjugates	*		37.7	0	M+NH4	C20H40O3	3.37505	1.0077	0.0234241	0.28146	1.42935	2.69326	10595.8	3934.2	7112.04	5163.4	2009.07	1785.9	22526.7	14056.2	22342.6	2740.59	18102.1	10119.7	3574.11	1760.97	5829.29	4514.39	8383.44	1766.2	6446.04	2419.4	2865.27	1782.88
LC	0.51_157.0895n	175.123	0.508983		pos	8-Isoquinoline methanamine (hydrochloride)	45036	Unclassified	Unclassified	Unclassified			37.2	0	M+H, M+NH4	C11H11N	2.47585	1.00402	0.00432625	0.145132	-0.333383	0.793673	21824	27497.4	15099.6	21647.9	21757.4	21134.2	26357.5	17227.8	22692.6	21463.5	24086.4	26772.9	23455.7	22043.9	25586.4	30988.1	27379.6	26175.5	24838	36033.2	30759.7	27714.4
LC	5.41_401.1830m/z	401.183	5.41252		neg	D-Linalool 3-(6''-malonylglucoside)	95199	Lipids and lipid-like molecules	Fatty Acyls	Fatty acyl glycosides	*		37	0	M-H	C19H30O9	3.13074	1.00336	0.0259901	0.293202	0.535759	1.4497	22082	15232.1	23885.1	24319.8	22926.4	20554.6	23060.4	29044.3	19362.3	16199	25424	16044.2	0.0150133	29348.1	21802.7	11371.1	10692.3	13401.6	13290.2	16658.2	13759.8	21996.9
LC	9.16_456.3257n	457.333	9.16437		pos	Callystatin A	71412	Unclassified	Unclassified	Unclassified			37	0	M+H-H2O, M+H	C29H44O4	3.80871	1.001	0.0216716	0.276601	1.23541	2.35448	11985.4	5090.47	6924.38	6419.89	15521.9	18072.3	24774.6	12382.8	20296.3	4561.87	7581.32	3318.48	153.623	3181.24	4905.82	335.959	1756.16	10868.9	2430.66	6193.96	6959.66	14118.7
