# Supplementary material for: House feeding pattern increased male yak fertility by improving gut microbiota and serum metabolites
Source: Front Vet Sci. 2022 Sep 2;9:989908. doi: 10.3389/fvets.2022.989908 (PMC9478890; doi:10.3389/fvets.2022.989908)
Supplement: Supplementary Table 2 — Raw data of testicular metablome (total). [file Table_2.XLSX]

## Sheet: SY_SS
Dataclass	ID	m/z	Retention time (min)	Average RI	Ion mode	Metabolites	Compound ID	Super Class	Class	Sub Class	level	kegg	Score	Fragmentation Score	Adducts	Formula	Mass Error (ppm)	VIP	P-value	adj.P-value	log2(FC)	FC	average(SY)	average(SS)	SY1-1	SY2-1	SY3-1	SY4-1	SY5-1	SY6-1	SY7-1	SY8-1	SY9-1	SY10-1	SS1-1	SS2-1	SS3-1	SS4-1	SS5-1	SS6-1	SS7-1	SS8-1	SS9-1	SS10-1
GC	495	315.125	21.738	668806		D-ribose-5-phosphate							84.1					3.2733	0.00176887	0.0373914	1.36519	2.57611	0.00221044	0.000858054	0.00378843	0.00309057	0.00334008	0.00306635	0.00213569	0.00268534	0.000786802	0.00156555	0.000691842	0.000953743	0.000629112	0.00104767	0.000946735	0.000582349	0.000681807	0.000996151	0.000884371	0.00127301	0.00082737	0.000711966
GC	375	315.126	17.838	582631		Dihydroxyacetone phosphate	HMDB0001473	Organic oxygen compounds	Organooxygen compounds	Carbohydrates and carbohydrate conjugates			88.7					3.19607	0.00253675	0.0488747	1.45594	2.74335	0.00153794	0.000560608	0.00285811	0.00203018	0.00215537	0.00138226	0.0020499	0.00197997	0.000329272	0.00145057	0.000372032	0.00077176	0.000432568	0.000288958	0.000814826	0.000425097	0.000623208	0.00106234	0.000175961	0.000835952	0.000664355	0.000282816
GC	517	159.084	22.513	747455		Phytanic acid	HMDB0000801	Lipids and lipid-like molecules	Prenol lipids	Diterpenoids			89.7					2.9523	0.000439215	0.0126933	0.925845	1.8998	0.00179259	0.000943568	0.00314098	0.00240988	0.0020511	0.00188254	0.00169011	0.00147038	0.0013718	0.00138756	0.00127889	0.00124263	0.000902621	0.00103777	0.00120174	0.000915014	0.00108896	0.00110615	0.000830755	0.000742182	0.000873755	0.000736735
GC	376	89.05	17.904	582634		Diglycerol							82.6					2.68239	0.00962317	0.163594	1.30678	2.47389	0.00535612	0.00216506	0.00725911	0.00729456	0.00594907	0.00785387	0.00842026	0.0102643	0.00121918	0.00216025	0.00159531	0.00154524	0.00111214	0.00307194	0.00236778	0.00205134	0.00222358	0.00315407	0.00147095	0.00330947	0.00153397	0.00135536
GC	364	299.097	17.38	487314		D-glyceraldehyde 3-phosphate	HMDB0001112	Organic oxygen compounds	Organooxygen compounds	Carbohydrates and carbohydrate conjugates			94.4					2.60668	0.016069	0.199668	0.987807	1.98317	0.000695698	0.000350801	0.00107019	0.00118076	0.00107734	0.000585789	0.000537416	0.00030232	0.000272716	0.00107353	0.000340843	0.000516084	0.000234952	0.000364802	0.000380776	0.000284558	0.000261048	0.000730453	4.87459e-05	0.000510301	0.000481118	0.000211263
GC	537	387.19	23.146	747498		D-fructose-1-phosphate	HMDB0000399	Organic oxygen compounds	Organooxygen compounds	Carbohydrates and carbohydrate conjugates			90.8					2.51529	0.0228745	0.234841	0.9671	1.95491	0.0123174	0.00630078	0.0268337	0.019952	0.0110582	0.0123322	0.0101042	0.00504568	0.00822726	0.0184517	0.00438619	0.00678322	0.0082945	0.00661846	0.00517165	0.00647217	0.00878516	0.00986202	0.00366583	0.00570307	0.00643978	0.00199512
GC	78	117.05	8.385	262340		(??)-2-heptanol							80.8					2.51163	2.12576e-06	0.000307172	0.626677	1.544	0.0116374	0.00753716	0.0144269	0.0129824	0.0132558	0.0126851	0.0116833	0.0119625	0.0100889	0.00949553	0.0101507	0.00964285	0.00827648	0.00845881	0.00817412	0.00815888	0.00782259	0.00731682	0.00682351	0.00753859	0.00683059	0.00597118
GC	555	262.158	23.732	819643		Sophorose							83.5					2.45156	0.0121428	0.175464	0.773989	1.70999	0.000996965	0.000583024	0.00183419	0.000959514	0.000847834	0.000783812	0.00103684	0.000649062	0.000758475	0.00153462	0.000764636	0.000800668	0.000720191	0.000663801	0.000608617	0.000815953	0.000595514	0.000537662	0.000552076	0.000151287	0.00103003	0.00015511
GC	59	257.094	7.855	262309		2,4-diaminobutyric acid	HMDB0002362	Organic acids and derivatives	Carboxylic acids and derivatives	Amino acids, peptides, and analogues			67.8					2.41138	0.0016171	0.0373914	-0.811552	0.569769	0.000174103	0.000305567	0.000277477	0.000174224	0.000100117	0.000202604	0.000183257	0.000106233	0.000200987	3.56062e-07	0.000166498	0.000329275	0.000169221	0.000357333	0.000224173	0.000343898	0.000306544	0.000279025	0.000327702	0.000359332	0.000336881	0.000351566
GC	572	205.118	24.323	819695		1-o-hexadecylglycerol							94.8					2.37622	0.0119197	0.175464	-1.07766	0.473796	0.00340305	0.00718252	0.00271864	0.00402629	0.00585353	0.0027784	0.00211197	0.00294283	0.00325074	0.00266933	0.0037938	0.00388493	0.0177519	0.00655633	0.00628354	0.00958483	0.00716441	0.00613855	0.00250932	0.00542846	0.0042641	0.00614375
GC	500	357.151	21.833	668811		2,3-dihydrobutyraldehyde 1-phosphate							92.5					2.30291	0.000985032	0.0258795	0.64202	1.56051	0.00554732	0.0035548	0.00766604	0.00460579	0.00658775	0.00602585	0.00494757	0.0052395	0.00394077	0.00718221	0.00417104	0.00510665	0.00327789	0.00352325	0.00388786	0.00371181	0.00367975	0.0048153	0.00183987	0.00517543	0.00313462	0.00250224
GC	336	451.108	16.513	487284		Pyrophosphate	HMDB0000250	Homogeneous non-metal compounds	Non-metal oxoanionic compounds	Non-metal pyrophosphates			82.6					2.26573	0.000258186	0.00829065	-0.532173	0.691512	0.000276919	0.000400454	0.000243514	0.000264067	0.000219835	0.000229195	0.000234389	0.00016512	0.000321682	0.000297245	0.000432549	0.000361596	0.000402492	0.000375406	0.000347161	0.000375834	0.000419775	0.000449124	0.000369425	0.000464686	0.000396213	0.000404426
GC	386	156.082	18.124	582642		L-glutamine	HMDB0000641	Organic acids and derivatives	Carboxylic acids and derivatives	Amino acids, peptides, and analogues			87.8					2.23428	0.0157585	0.199668	-1.11713	0.461011	0.00330619	0.00717162	0.00260628	0.00270515	0.00196446	0.0042267	0.0053718	0.00143558	0.00398815	0.00196999	0.00404618	0.00474766	0.0117825	0.00812022	0.00888327	0.0158998	0.00602943	0.00304908	0.00254376	0.00811921	0.00186407	0.00542487
GC	185	116.058	11.607	381025		Digitoxose							83.8					2.16438	3.938e-08	1.13808e-05	0.468272	1.38345	0.00123721	0.000894292	0.00136354	0.00133013	0.00136747	0.00129138	0.00121413	0.00123055	0.00107739	0.00114941	0.00113662	0.00121149	0.000959729	0.000997578	0.000891189	0.000943065	0.000852722	0.000864422	0.000873812	0.000931778	0.000864468	0.000764161
GC	464	299.293	20.452	668738		1-hexacosanol							85.3					2.1624	6.95111e-06	0.000502218	-0.468612	0.72266	0.00183136	0.0025342	0.00151319	0.00195742	0.00157674	0.00156823	0.00163067	0.00186138	0.00177651	0.00259194	0.00198849	0.00184906	0.00242022	0.00257951	0.0024077	0.00280376	0.00273368	0.00257386	0.00242994	0.00262682	0.00225359	0.00251287
GC	66	147.053	8.061	262321		Oxalic acid	HMDB0002329	Organic acids and derivatives	Carboxylic acids and derivatives	Dicarboxylic acids and derivatives			90.2					2.06831	0.0284115	0.264376	-0.54677	0.684551	0.0264519	0.0386412	0.0190717	0.023451	0.0219781	0.0202102	0.0185076	0.0172743	0.0314266	0.0451997	0.0403263	0.0270732	0.0262395	0.0274126	0.0259335	0.0324747	0.0588998	0.0542659	0.0553612	0.0288392	0.036665	0.0403206
GC	595	299.113	25.421	886701		D-fructose-1,6-bisphosphate							82.3					2.06489	0.048274	0.311318	0.834988	1.78384	0.00387832	0.00217414	0.00508239	0.00495696	0.00448141	0.00415989	0.00376056	0.00151996	0.00174704	0.00865467	0.00214074	0.00227963	0.000804663	0.000786757	0.00106436	0.00150958	0.00347264	0.00341909	0.00206612	0.00240187	0.00486047	0.00135586
GC	427	355.155	19.427	582693		Gallocatechin	HMDB0038361	Phenylpropanoids and polyketides	Flavonoids	Flavans			64.7					2.03945	0.0235654	0.234841	0.722019	1.64949	0.000250083	0.000151612	0.000259079	0.00013353	0.000150326	0.000342927	0.000300356	0.000148606	0.000391492	0.000180459	0.000293727	0.000300325	5.8854e-05	0.000194533	0.000100893	0.000180339	0.000257553	5.63641e-05	7.60971e-05	7.8032e-05	0.000235087	0.000278372
GC	405	147.062	18.684	582664		Citric acid	HMDB0000094	Organic acids and derivatives	Carboxylic acids and derivatives	Tricarboxylic acids and derivatives			94.9					1.96757	0.0104728	0.168146	0.861038	1.81634	0.124284	0.0684254	0.105102	0.221811	0.13629	0.0703786	0.163253	0.149155	0.108832	0.158833	0.0485664	0.0806206	0.00829687	0.0377966	0.0794368	0.0998333	0.0683878	0.071946	0.0611478	0.0433149	0.128547	0.0855473
GC	198	185.022	12.05	381039		2-piperidinobenzonitrile							76					1.96549	4.16304e-06	0.000401039	-0.402858	0.756358	0.000473867	0.000626511	0.000381749	0.000396437	0.000459139	0.000477313	0.000478848	0.000466889	0.00052337	0.000404394	0.000599201	0.000551328	0.000637069	0.000670698	0.00062278	0.000644031	0.000653102	0.000634022	0.00059687	0.000600293	0.000611672	0.000594572
GC	131	233.116	9.864	323128		4-hydroxybutyric acid	HMDB0000710	Lipids and lipid-like molecules	Fatty Acyls	Fatty acids and conjugates			94.6					1.86078	0.0355606	0.29058	0.518458	1.43242	0.000406091	0.000283499	0.00065357	0.000470546	0.000427879	0.000565966	0.000547208	0.000362986	0.000187486	0.00034417	0.000278334	0.00022276	0.000274906	0.000356656	0.000415454	0.000344504	0.000274197	0.000302312	0.000205693	0.000258249	0.000196375	0.000206643
GC	173	111.097	11.186	323205		Beta-hydroxymyristic acid	HMDB0010731	Lipids and lipid-like molecules	Fatty Acyls	Fatty acids and conjugates			85.6					1.7648	0.0411444	0.30489	0.552953	1.46709	0.000419567	0.000285986	0.000756362	0.000282471	0.000273807	0.000537192	0.000546451	0.000238281	0.000292769	0.000669467	0.000280914	0.000317952	0.000335618	0.000314312	0.000255623	0.000277084	0.000279074	0.00028134	0.000296964	0.000260268	0.000314363	0.000245218
GC	278	174.103	14.679	487221		4-aminobutyric acid	HMDB0000112	Organic acids and derivatives	Carboxylic acids and derivatives	Amino acids, peptides, and analogues			85.9					1.6731	0.0315022	0.275883	0.418245	1.3363	0.0208027	0.0155674	0.0308563	0.0265777	0.0170562	0.0205252	0.0272106	0.0159792	0.0163706	0.0247623	0.0163248	0.0123639	0.0197391	0.0174557	0.0170117	0.0192411	0.0178706	0.0163787	0.00878984	0.0148231	0.0132177	0.0111462
GC	489	355.106	21.447	668791		Epicatechin	HMDB0001871	Phenylpropanoids and polyketides	Flavonoids	Flavans			73					1.6672	0.0167174	0.199668	-0.352184	0.783397	0.00107636	0.00137396	0.00112052	0.000924792	0.000818544	0.000864211	0.000926168	0.000693246	0.0018119	0.00118031	0.00123083	0.00119303	0.00104001	0.00125999	0.00141683	0.00142912	0.00116004	0.00150462	0.00156276	0.00141245	0.00148471	0.00146905
GC	510	327.324	22.211	747434		Octadecanol	HMDB0002350	Lipids and lipid-like molecules	Fatty Acyls	Fatty alcohols			74.1					1.65813	0.0194748	0.208453	0.397464	1.31719	0.00072009	0.000546686	0.000829977	0.000907613	0.00060824	0.000824544	0.000816464	0.00104293	0.000594449	0.000612029	0.000495808	0.000468843	0.000634514	0.000568545	0.000715913	0.000571219	0.00055345	0.000486292	0.000395143	0.000605535	0.000524391	0.000411858
GC	190	245.097	11.808	381031		Fumaric acid	HMDB0000134	Organic acids and derivatives	Carboxylic acids and derivatives	Dicarboxylic acids and derivatives			96.5					1.60297	0.0292734	0.264376	0.412579	1.33106	0.0150931	0.0113391	0.0181729	0.0191385	0.0182116	0.0136612	0.0194843	0.0112582	0.0113957	0.0174033	0.0136375	0.0085679	0.00989657	0.0125568	0.0138983	0.0148756	0.0155696	0.0111193	0.0049313	0.010851	0.011348	0.00834494
GC	589	230.137	25.081	886667		Adenosine	HMDB0000050	Nucleosides, nucleotides, and analogues	Purine nucleosides				92.7					1.51557	0.038537	0.29975	-0.320633	0.800719	0.005795	0.00723725	0.00423758	0.00600224	0.00515426	0.00536356	0.00511004	0.00277649	0.00706722	0.00727066	0.0083212	0.00664673	0.00658314	0.00859352	0.00673574	0.00976015	0.00765943	0.00704974	0.00549543	0.00778658	0.0064684	0.00624035
GC	609	425.422	26.144	886774		Lignoceric acid	HMDB0002003	Lipids and lipid-like molecules	Fatty Acyls	Fatty acids and conjugates			85.7					1.40643	6.02635e-05	0.00348323	0.209245	1.15608	0.000933801	0.000807729	0.00105028	0.000957422	0.000930676	0.000962697	0.000960565	0.000935053	0.000932906	0.000866494	0.000879213	0.000862699	0.000893735	0.000829497	0.00075767	0.000837286	0.000847693	0.000863063	0.000773719	0.000747691	0.000758695	0.000768238
GC	89	188.094	8.68	262358		L-asparagine	HMDB0000168	Organic acids and derivatives	Carboxylic acids and derivatives	Amino acids, peptides, and analogues			85.8					1.29357	0.0187042	0.207904	-0.222642	0.856995	0.00394598	0.00460443	0.00327018	0.00378818	0.00399112	0.00361889	0.00369937	0.00425512	0.0039911	0.00390938	0.00430271	0.00463369	0.00302646	0.00450291	0.00409931	0.00450545	0.00504497	0.00547185	0.00500362	0.00446186	0.00537744	0.00455047
GC	470	221.101	20.747	668754		Isohexonic acid							84.2					1.27098	0.000223891	0.00808807	0.19516	1.14485	0.0065175	0.00569288	0.00674266	0.006598	0.00679519	0.00638007	0.0069082	0.0061017	0.00708857	0.0067034	0.00584202	0.00601519	0.0055732	0.00564802	0.00644251	0.00574066	0.00565797	0.00578054	0.00519498	0.00620139	0.00541602	0.00527348
GC	254	174.113	14.039	381101		Noradrenaline	HMDB0000216	Benzenoids	Phenols	Benzenediols			79.7					1.25258	0.000116493	0.0056111	-0.206543	0.866611	0.00100408	0.00115862	0.000983428	0.0010648	0.00100145	0.00102325	0.00101313	0.00100104	0.00105545	0.00076777	0.00103143	0.00109902	0.00116025	0.00112553	0.00113989	0.00107245	0.00117264	0.00113963	0.00116921	0.001235	0.00118242	0.0011892
GC	140	179.05	10.117	323143		Benzoic acid	HMDB0001870	Benzenoids	Benzene and substituted derivatives	Benzoic acids and derivatives			92.3					1.18251	0.00181135	0.0373914	0.159621	1.11699	0.00117511	0.00105203	0.00131033	0.00126525	0.00120873	0.00114122	0.00105743	0.00121787	0.00117083	0.00116656	0.00115716	0.00105571	0.0011314	0.00110539	0.00112577	0.00099355	0.0010357	0.00104207	0.000989804	0.000957654	0.000994426	0.00114452
GC	274	230.159	14.604	381119		4-hydroxyproline	HMDB0000725	Organic acids and derivatives	Carboxylic acids and derivatives	Amino acids, peptides, and analogues			95.9					1.16435	0.0243964	0.235018	-0.376907	0.770087	0.0097172	0.0126183	0.0104779	0.0119218	0.0079734	0.0123843	0.00943372	0.00685183	0.0100191	0.00742353	0.00813416	0.0125523	0.0164107	0.0182402	0.0125055	0.0136253	0.0102653	0.0125321	0.0084788	0.0139906	0.00931875	0.010816
GC	74	267.012	8.28	262334		3-hydroxypropionic acid	HMDB0000700	Organic acids and derivatives	Hydroxy acids and derivatives	Beta hydroxy acids and derivatives			72					1.03935	0.044409	0.311318	0.303806	1.2344	0.000815196	0.000660401	0.00066288	0.000787104	0.000775152	0.000683511	0.000735703	0.000789177	0.00069976	0.00142648	0.00073864	0.00085356	0.000686575	0.000665972	0.000629096	0.00067601	0.000626181	0.000740501	0.000607436	0.000679616	0.000599437	0.000693182
GC	217	198.231	12.69	381059		Hexadecane	HMDB0033792	Hydrocarbons	Saturated hydrocarbons	Alkanes			78.5					1.0332	0.0170207	0.199668	0.178567	1.13176	9.28658e-05	8.20544e-05	9.92414e-05	9.00266e-05	9.02002e-05	8.40678e-05	0.000102395	9.68313e-05	8.88892e-05	9.33861e-05	9.30345e-05	9.05862e-05	8.19904e-05	9.38634e-05	8.90735e-05	8.48898e-05	9.72459e-05	8.28458e-05	5.93855e-05	8.85252e-05	6.64532e-05	7.62717e-05
LC	12.30_703.5741m/z	703.574	12.3032		pos	SM(d18:1/16:0)	LMSP03010003	Lipids and lipid-like molecules	Sphingolipids	Phosphosphingolipids	*		54.3	78.2	M+H	C39H79N2O6P	-1.05358	43.3287	0.0102701	0.141645	-0.743827	0.597153	6.25198e+07	1.04696e+08	1.16299e+06	8.40336e+07	7.4224e+07	8.58541e+07	7.45692e+07	4.9869e+06	1.14627e+08	1.05353e+08	7.49097e+07	5.47694e+06	1.06216e+08	1.22175e+08	1.09088e+08	9.13338e+07	7.21485e+07	1.09576e+08	1.28489e+08	9.98378e+07	8.18112e+07	1.26289e+08
LC	12.10_764.5219m/z	764.522	12.1032		pos	PE(P-16:0/22:6(4Z,7Z,10Z,12E,16Z,19Z)(14OH))	LMGP20020014	Lipids and lipid-like molecules	Glycerophospholipids	Oxidized glycerophospholipids			48.8	55.5	M+H	C43H74NO8P	-0.71942	14.5888	0.00952567	0.137016	-0.794644	0.576486	5.81505e+06	1.00871e+07	315037	8.87519e+06	4.1911e+06	1.00117e+07	7.06154e+06	79759.5	1.01929e+07	1.00124e+07	7.05284e+06	358129	1.14044e+07	1.12994e+07	9.73219e+06	1.02628e+07	7.23992e+06	1.08208e+07	1.1996e+07	7.33277e+06	8.22892e+06	1.25534e+07
LC	11.40_747.5674m/z	747.567	11.3997		neg	SM(d17:1/17:0)	LMSP03010043	Lipids and lipid-like molecules	Sphingolipids	Phosphosphingolipids			54.6	77.7	M+FA-H	C39H79N2O6P	2.26045	12.7997	0.0281707	0.203652	-0.591814	0.663508	8.84169e+06	1.33257e+07	610810	1.20269e+07	1.03336e+07	1.16565e+07	1.17795e+07	614934	1.48045e+07	1.4416e+07	1.15073e+07	666851	1.21819e+07	1.3794e+07	1.4209e+07	1.2437e+07	1.15937e+07	1.42786e+07	1.40241e+07	1.43731e+07	1.17583e+07	1.4607e+07
LC	14.20_675.5429m/z	675.543	14.1988		pos	SM(d18:1/14:0)	LMSP03010028	Lipids and lipid-like molecules	Sphingolipids	Phosphosphingolipids	*		39.1	0	M+H	C37H75N2O6P	-0.994565	10.9272	0.0156699	0.16333	-0.73451	0.601022	4.60686e+06	7.66503e+06	3.61612e+06	3.73556e+06	5.71261e+06	5.18948e+06	1.28467e-05	5.43511e+06	1.00197e+07	7.10898e+06	1.28467e-05	5.25103e+06	9.87208e+06	9.86158e+06	7.76706e+06	8.16501e+06	6.05464e+06	5.47883e+06	8.31594e+06	1.03861e+07	5.09049e+06	5.65857e+06
LC	13.32_790.5368m/z	790.537	13.3162		pos	PC(20:4(5Z,8Z,11Z,14Z)/15:0)	LMGP01011901	Lipids and lipid-like molecules	Glycerophospholipids	Glycerophosphocholines	**	C00157	38.7	0	M+Na	C43H78NO8P	1.42906	10.8585	0.00302061	0.0955368	-1.07417	0.474945	1.90949e+06	4.02045e+06	876832	3.97477e+06	1.09268e+06	2.74414e+06	1.63396e+06	1918.02	3.15084e+06	3.42567e+06	2.19e+06	4105.6	5.88715e+06	5.33683e+06	3.37467e+06	3.6514e+06	2.3399e+06	5.2378e+06	5.14037e+06	2.35903e+06	2.58306e+06	4.29426e+06
LC	14.07_740.5219m/z	740.522	14.0711		pos	PE(16:0/20:4(5Z,8Z,11Z,14Z))	HMDB0008937	Lipids and lipid-like molecules	Glycerophospholipids	Glycerophosphoethanolamines	*		56.8	88.3	M+H	C41H74NO8P	-0.753967	9.4604	0.0272649	0.200273	-0.644677	0.639636	4.96323e+06	7.75947e+06	776361	5.25189e+06	6.05153e+06	8.69547e+06	7.1189e+06	711130	6.98472e+06	7.23545e+06	6.24822e+06	558660	5.99866e+06	1.04204e+07	1.03441e+07	1.09611e+07	7.14983e+06	6.54814e+06	6.47736e+06	6.03278e+06	7.47271e+06	6.18966e+06
LC	0.77_191.0188m/z	191.019	0.7679		neg	Isocitrate	3328	Organic acids and derivatives	Carboxylic acids and derivatives	Tricarboxylic acids and derivatives	**	C00311	52.3	68.1	M-H	C6H8O7	-4.71388	6.40597	0.0151336	0.16291	0.640601	1.55898	1.61304e+06	1.03468e+06	1.39661e+06	2.57037e+06	1.77879e+06	1.09846e+06	2.12185e+06	1.73068e+06	1.50109e+06	1.84592e+06	816702	1.26997e+06	184806	662383	1.1348e+06	1.38273e+06	1.06458e+06	1.17023e+06	962974	732023	1.87159e+06	1.18067e+06
LC	0.69_118.0864m/z	118.086	0.693833		pos	Betaine	HMDB0000043	Organic acids and derivatives	Carboxylic acids and derivatives	Amino acids, peptides, and analogues	***	C00719	52.3	68.7	M+H	C5H11NO2	1.30544	5.57778	0.000303091	0.0319137	-0.293614	0.815856	2.1223e+06	2.60131e+06	1.89214e+06	1.64905e+06	2.18787e+06	2.06254e+06	1.86014e+06	2.10967e+06	2.65379e+06	2.26366e+06	2.16347e+06	2.38063e+06	2.77504e+06	2.59044e+06	2.55927e+06	2.67216e+06	2.31281e+06	2.29069e+06	2.6734e+06	2.90188e+06	2.59616e+06	2.64127e+06
LC	0.73_338.9886m/z	338.989	0.72605		neg	D-myo-Inositol-2,4-diphosphate	45098	Unclassified	Unclassified	Unclassified			50.9	59.5	M-H	C6H14O12P2	-0.442613	4.89698	0.0219874	0.183704	1.03462	2.04857	847691	413796	1.28859e+06	1.15e+06	1.01502e+06	924704	900694	354001	588417	1.62455e+06	189311	441624	112689	178436	202606	307901	768612	757928	290188	366666	991209	161724
LC	13.17_571.2894m/z	571.289	13.1685		neg	PI(16:0/0:0)	LMGP06050002	Lipids and lipid-like molecules	Glycerophospholipids	Glycerophosphoinositols	*		46.1	36.8	M-H	C25H49O12P	0.831764	4.70595	0.0291069	0.207613	-0.718891	0.607564	530515	873183	563547	451839	651179	475216	337334	394736	619915	493640	729512	588230	1.84205e+06	1.29877e+06	803329	1.20094e+06	645522	599921	569329	782277	467729	521967
LC	15.87_136.1120m/z	136.112	15.8698		pos	4-Ethyl-2-methyl-5-propyloxazole	HMDB0037873	Organoheterocyclic compounds	Azoles	Oxazoles			44.6	24.4	M+H-H2O	C9H15NO	-0.442918	4.57069	0.0283512	0.204632	-0.11934	0.920608	4.03763e+06	4.38583e+06	3.64635e+06	3.62414e+06	3.84754e+06	3.8752e+06	3.81417e+06	4.49153e+06	4.46716e+06	3.9275e+06	4.15854e+06	4.52419e+06	4.45762e+06	4.10996e+06	4.09012e+06	4.10051e+06	4.40839e+06	4.26367e+06	5.08015e+06	4.24719e+06	4.48452e+06	4.61616e+06
LC	15.10_108.0810m/z	108.081	15.0963		pos	6-Acetyl-1,2,3,4-tetrahydropyridine	HMDB0030345	Organoheterocyclic compounds	Pyridines and derivatives	Hydropyridines			48	43.7	M+H-H2O	C7H11NO	2.11162	4.4377	0.0288538	0.206934	-0.124234	0.917491	3.70267e+06	4.03564e+06	3.34823e+06	3.30287e+06	3.52015e+06	3.51941e+06	3.4838e+06	4.14933e+06	4.12067e+06	3.60987e+06	3.80858e+06	4.16376e+06	4.0968e+06	3.77005e+06	3.7619e+06	3.73886e+06	4.04611e+06	3.90717e+06	4.68432e+06	3.91421e+06	4.16635e+06	4.27067e+06
LC	13.57_282.2789m/z	282.279	13.5729		pos	Oleamide	4115	Lipids and lipid-like molecules	Fatty Acyls	Fatty amides	*	C19670	55.7	82.6	M+H	C18H35NO	-0.937686	4.32389	0.0399586	0.235425	-0.380474	0.768185	1.46727e+06	1.91005e+06	1.05091e+06	1.88892e+06	1.18585e+06	1.18397e+06	1.75228e+06	1.20103e+06	1.70104e+06	1.49319e+06	1.45025e+06	1.76525e+06	2.30396e+06	2.67257e+06	2.56784e+06	1.39583e+06	2.501e+06	1.15844e+06	1.9045e+06	1.57779e+06	1.58759e+06	1.43095e+06
LC	0.69_249.1554m/z	249.155	0.693833		pos	Asparaginyl-Valine	HMDB0028744	Organic acids and derivatives	Carboxylic acids and derivatives	Amino acids, peptides, and analogues			47.2	48.5	M+NH4	C9H17N3O4	-1.39714	4.2537	0.0254887	0.195223	-0.183821	0.880368	1.89051e+06	2.14741e+06	1.5972e+06	1.42247e+06	1.98469e+06	2.08847e+06	1.62645e+06	1.86278e+06	2.39409e+06	1.7423e+06	2.04841e+06	2.13827e+06	2.29192e+06	2.06827e+06	2.10233e+06	2.05212e+06	2.07932e+06	1.902e+06	2.4348e+06	2.11921e+06	2.10994e+06	2.31421e+06
LC	1.03_371.1009m/z	371.101	1.03283		pos	Eszopiclone	HMDB0014546	Organoheterocyclic compounds	Pyrrolopyrazines	Cyclopyrrolones			48.8	66	M+H-H2O	C17H17ClN6O3	-2.30335	4.21284	0.0308803	0.212903	-0.12245	0.918626	3.41934e+06	3.72223e+06	2.98313e+06	2.93103e+06	3.38785e+06	3.4343e+06	3.24215e+06	3.71966e+06	3.91008e+06	3.39192e+06	3.50619e+06	3.68709e+06	3.78138e+06	3.61942e+06	3.57591e+06	3.60556e+06	3.66035e+06	3.46473e+06	4.43267e+06	3.67711e+06	3.64658e+06	3.75861e+06
LC	12.12_876.5769m/z	876.577	12.1217		neg	PC(18:3(6Z,9Z,12Z)/22:4(7Z,10Z,13Z,16Z))	59632	Lipids and lipid-like molecules	Glycerophospholipids	Glycerophosphocholines	**	C00157	38	0	M+FA-H	C48H82NO8P	1.11974	3.97561	0.0352521	0.223018	0.624802	1.542	743455	482137	754791	587785	923570	750900	844362	688333	773611	761692	574285	775217	23539.7	710544	390362	567329	712755	16361.6	767584	906329	714576	11987.6
LC	15.33_828.5503m/z	828.55	15.3262		pos	PS(O-18:0/19:1(9Z))	LMGP03020033	Lipids and lipid-like molecules	Glycerophospholipids	Glycerophosphoserines			37.3	0	M+K	C43H84NO9P	-1.53107	3.85556	0.0113683	0.148344	-0.657536	0.63396	566234	893169	79333.8	550977	520520	805136	679116	136327	1.04754e+06	974113	722788	146483	850042	1.04374e+06	862034	962402	726306	723791	1.00444e+06	928753	824284	1.0059e+06
LC	13.79_788.5223m/z	788.522	13.7895		neg	PE(18:3(6Z,9Z,12Z)/22:4(7Z,10Z,13Z,16Z))	LMGP02010708	Lipids and lipid-like molecules	Glycerophospholipids	Glycerophosphoethanolamines	**	C00350	36.2	0	M-H	C45H76NO8P	-1.58163	3.47704	0.000180607	0.0271089	-0.834558	0.560755	277671	495174	74284.8	497892	182482	315561	249298	182013	275171	407989	398625	193399	492600	543963	530737	465093	481777	617409	516829	379534	526801	397001
LC	14.74_147.0915m/z	147.092	14.7378		pos	3-Methylene-indolenine	HMDB0011664	Organoheterocyclic compounds	Indoles and derivatives	Unclassified			43.6	20.7	M+NH4	C9H7N	-1.11404	3.20513	0.0139664	0.158013	-0.126777	0.915875	1.78789e+06	1.95212e+06	1.62388e+06	1.6175e+06	1.7157e+06	1.73789e+06	1.69585e+06	1.98303e+06	1.96924e+06	1.72718e+06	1.83164e+06	1.97702e+06	2.0025e+06	1.82367e+06	1.83375e+06	1.87714e+06	1.94406e+06	1.86279e+06	2.24467e+06	1.90943e+06	1.98145e+06	2.04168e+06
LC	9.14_210.1618n	228.196	9.14217		pos	8-tridecynoic acid	LMFA01030601	Lipids and lipid-like molecules	Fatty Acyls	Fatty Acids and Conjugates			53	68.2	M+H, M+NH4, M+H-H2O	C13H22O2	-0.889054	3.10604	0.0100418	0.139859	-0.130084	0.913778	1.72913e+06	1.89229e+06	1.60376e+06	1.58226e+06	1.66174e+06	1.68446e+06	1.6523e+06	1.9031e+06	1.91784e+06	1.65458e+06	1.79139e+06	1.83988e+06	1.88767e+06	1.79699e+06	1.86228e+06	1.78986e+06	1.8744e+06	1.80624e+06	2.22752e+06	1.81846e+06	1.88853e+06	1.97092e+06
LC	15.87_178.1589m/z	178.159	15.8698		pos	2,5-Dibutyl-4-methyloxazole	HMDB0037898	Organoheterocyclic compounds	Azoles	Oxazoles			45	28.2	M+H-H2O	C12H21NO	-0.891376	2.82891	0.0264945	0.198743	-0.119806	0.920312	1.54978e+06	1.68398e+06	1.40381e+06	1.39251e+06	1.46993e+06	1.49646e+06	1.4686e+06	1.71706e+06	1.72281e+06	1.50257e+06	1.59686e+06	1.72721e+06	1.70602e+06	1.56808e+06	1.56857e+06	1.59485e+06	1.69481e+06	1.64077e+06	1.95632e+06	1.63574e+06	1.70248e+06	1.77211e+06
LC	14.50_284.2945m/z	284.294	14.4968		pos	2-Tetradecylcyclobutanone	HMDB0037517	Organic oxygen compounds	Organooxygen compounds	Carbonyl compounds			46.1	35.1	M+NH4	C18H34O	-1.22804	2.81675	0.015661	0.16333	-0.364259	0.776868	387050	498219	374072	297227	323816	344421	405897	478476	436389	415307	400047	394849	677640	510702	437928	309800	526302	566108	673845	396194	389560	494111
LC	11.75_480.3445m/z	480.344	11.7465		pos	PC(O-16:1(11Z)/0:0)	LMGP01060028	Lipids and lipid-like molecules	Glycerophospholipids	Glycerophosphocholines			43.3	22.9	M+H	C24H50NO6P	-0.81863	2.79409	0.0108305	0.145557	-0.529853	0.692625	297630	429713	260083	267341	271772	228075	176627	280580	505742	303719	363469	318895	605973	568679	276057	524324	335974	331773	335275	453380	352972	512728
LC	2.66_384.1146m/z	384.115	2.66365		pos	Succinyladenosine	HMDB0000912	Nucleosides, nucleotides, and analogues	Purine nucleosides	Unclassified	***		57.2	91.9	M+H	C14H17N5O8	-0.968858	2.7701	0.00453314	0.114255	1.25396	2.38495	193067	80952.2	295278	297540	396990	170990	192199	177971	89754.9	160915	58247.4	90787.1	46415.2	81848.1	84918.7	78880.5	117670	77948.4	89875.1	88099.7	92174.9	51691.6
LC	13.33_438.3785m/z	438.379	13.3305		pos	Cerotic acid(d3)	45760	Unclassified	Unclassified	Unclassified			37.9	0	M+K	C26H49D3O2	-0.471807	2.66338	0.031391	0.213644	-0.113674	0.924231	1.36867e+06	1.48088e+06	1.28994e+06	1.23992e+06	1.30983e+06	1.3059e+06	1.3114e+06	1.51321e+06	1.48745e+06	1.33659e+06	1.40108e+06	1.49143e+06	1.56512e+06	1.38419e+06	1.39126e+06	1.37768e+06	1.44119e+06	1.4242e+06	1.74727e+06	1.41503e+06	1.49922e+06	1.56363e+06
LC	15.81_150.1276m/z	150.128	15.8128		pos	2,6-Diethylaniline	68761	Benzenoids	Benzene and substituted derivatives	Aniline and substituted anilines		C11001	43.3	19.5	M+H	C10H15N	-0.727746	2.55389	0.0241998	0.191751	-0.124417	0.917374	1.21198e+06	1.32114e+06	1.09517e+06	1.08384e+06	1.14881e+06	1.15979e+06	1.14767e+06	1.35401e+06	1.3444e+06	1.1836e+06	1.24537e+06	1.35717e+06	1.3417e+06	1.2331e+06	1.23725e+06	1.24459e+06	1.31522e+06	1.28583e+06	1.536e+06	1.2794e+06	1.35164e+06	1.38667e+06
LC	11.83_401.2655m/z	401.266	11.8314		pos	CAY10598	45515	Unclassified	Unclassified	Unclassified			39	0	M+NH4	C21H29N5O2	-1.1312	2.41893	0.0115024	0.148813	-0.817305	0.567501	171268	301793	1.28467e-05	244202	209608	218245	194129	1.28467e-05	351030	304075	191386	1.28467e-05	326893	373522	316504	231360	177959	333112	370099	275975	224986	387516
LC	15.88_509.4803n	510.488	15.8839		pos	Cer(d18:1/14:0)	LMSP02010001	Lipids and lipid-like molecules	Sphingolipids	Ceramides	*	C13916	37.8	0	M+H-H2O, M+H	C32H63NO3	-1.00162	2.34281	0.0242089	0.191751	-0.640342	0.641561	259580	404606	253084	419116	366554	264508	1.28467e-05	253395	484755	269187	1.28467e-05	285198	591757	490751	423889	359837	419362	272139	335123	486595	383979	282631
LC	0.73_272.0000m/z	272	0.72605		neg	Nitroglycerin	HMDB0014865	Organic oxygen compounds	Organic oxoanionic compounds	Organic nitrates		C07455	36.3	7.78	M+FA-H	C3H5N3O9	-3.44769	2.30539	0.0404585	0.236778	0.770431	1.70578	218902	128329	255539	405763	325539	211692	170324	79643	107809	342294	107376	183038	80768.4	124324	117213	113972	135003	266130	22766.7	168756	183260	71101.3
LC	11.92_388.3933m/z	388.393	11.9169		pos	Cholest-5-ene	57681	Lipids and lipid-like molecules	Steroids and steroid derivatives	Cholestane steroids	*	C05416	37.8	0	M+NH4	C27H46	-1.27007	2.28035	0.0130758	0.154235	-0.12107	0.919505	1.00122e+06	1.08887e+06	918643	938180	964667	986429	961916	1.0744e+06	1.10155e+06	973801	1.00741e+06	1.08519e+06	1.1057e+06	1.02512e+06	1.02815e+06	1.01943e+06	1.09704e+06	1.04375e+06	1.27905e+06	1.06675e+06	1.08566e+06	1.13801e+06
LC	14.13_329.2697m/z	329.27	14.1279		pos	Avocadene 4-acetate	87371	Lipids and lipid-like molecules	Fatty Acyls	Fatty alcohols	*		36	0	M+H	C19H36O4	3.26265	2.25984	0.0200343	0.178305	-0.680053	0.624142	270356	433164	184701	215169	345047	338423	33036	301209	547826	409511	35582.2	293060	458112	550221	431634	517543	358122	292267	521749	629242	275165	297589
LC	3.70_221.1534m/z	221.153	3.70147		pos	(9R,13R)-1a,1b-dihomo-jasmonic acid	LMFA02010010	Lipids and lipid-like molecules	Fatty Acyls	Octadecanoids			54.3	75.6	M+H-H2O	C14H22O3	-0.800199	2.2122	0.00614238	0.124545	-0.15046	0.900963	685426	760770	605842	586401	664152	697207	641336	739793	777477	705511	693652	742891	761532	746472	734420	710523	767197	728831	875951	730460	771249	781069
LC	0.69_235.1649m/z	235.165	0.693833		pos	O-propanoyl-carnitine	LMFA07070005	Lipids and lipid-like molecules	Fatty Acyls	Fatty acid esters	*	C03017	38.8	0.286	M+NH4	C10H19NO4	-1.6368	2.19163	0.00171664	0.0815818	-0.755703	0.592258	126414	213444	88156.2	60019	117107	109793	69088.7	135890	243058	114960	137335	188730	222363	160340	232474	193902	137704	168240	262132	305387	210944	240953
LC	1.03_245.1144n	268.104	1.03283		pos	Valyl-Glutamate	86018	Organic acids and derivatives	Carboxylic acids and derivatives	Amino acids, peptides, and analogues			38.8	0	M+Na, M+K	C10H17N2O5-	2.54968	2.04897	0.0281785	0.203652	-0.309826	0.806739	449146	556743	270736	464025	429541	379053	429768	334792	507591	452381	744750	478826	445189	589089	526319	676126	599128	538143	489082	579310	609644	515401
LC	14.91_336.3256m/z	336.326	14.9092		pos	N-isobutyl-2E,4Z-octadecadienoyl amine	LMFA08020207	Lipids and lipid-like molecules	Fatty Acyls	Fatty amides			39.3	3.4	M+H	C22H41NO	-1.455	2.04163	0.0462488	0.252821	-0.285593	0.820404	381558	465086	290483	306270	332778	282635	320117	457085	368147	347995	614340	495734	456845	416507	462481	359054	400248	484263	541738	537502	467779	524437
LC	0.75_160.1331m/z	160.133	0.7493		pos	METHACHOLINE	43545	Organic nitrogen compounds	Organonitrogen compounds	Quaternary ammonium salts		C07471	52.4	66.7	M+H	C8H17NO2	-0.904847	2.01209	0.0199657	0.178305	-0.774907	0.584426	64446.3	110273	23397.3	36296.2	61622.2	60016.3	103792	63508.5	114307	39254	79153.6	63115.6	233679	87964	117689	97830.4	146250	80891.2	108199	70176.7	74330.9	85718
LC	2.66_382.1006m/z	382.101	2.6611		neg	(S)-malyl N-acetyl-alpha-D-glucosaminide	LMFA13010059	Lipids and lipid-like molecules	Fatty Acyls	Fatty acyl glycosides			42.3	19.1	M+FA-H	C12H19NO10	4.44629	1.98779	0.00370709	0.104822	1.37181	2.58795	92211.4	35631.1	146990	150169	185962	81415	92394.3	80428.6	40858.3	75764.1	27747.9	40385.5	19329.2	37451.4	36701.8	37608	51665.6	36559.3	35498.5	39173.8	41376.3	20947
LC	0.72_244.0925m/z	244.093	0.721583		pos	Cytidine	HMDB0000089	Nucleosides, nucleotides, and analogues	Pyrimidine nucleosides	Unclassified	***	C00475	48.5	52.1	M+H	C9H13N3O5	-1.09182	1.9652	0.0134582	0.156596	-0.251973	0.839747	278721	331911	256840	272841	256980	256734	212197	229859	332672	245344	373457	350287	386876	327052	324511	355138	337091	338557	289351	304644	303277	352609
LC	8.03_243.1832n	244.191	8.03028		pos	N-Undecanoylglycine	HMDB0013286	Organic acids and derivatives	Carboxylic acids and derivatives	Amino acids, peptides, and analogues			45.4	32.2	M+H-H2O, M+Na, M+H	C13H25NO3	-0.993173	1.95574	0.00431346	0.111951	-0.141768	0.906408	601571	663687	555511	535530	603882	583925	575058	649811	652248	581096	621108	657543	671340	622933	645951	636786	638703	649753	776317	663836	665122	666126
LC	10.73_442.3524m/z	442.352	10.7252		pos	3-Hydroxy-11Z-octadecenoylcarnitine	HMDB0013339	Lipids and lipid-like molecules	Fatty Acyls	Fatty acid esters			47.3	40.9	M+H	C25H47NO5	-0.731652	1.94926	0.0481872	0.255993	1.14567	2.21249	124385	56219.6	95662	371512	117501	49151	185339	69186.9	84326.6	116277	52785.1	102112	49215.6	33216.1	22778.1	144077	78048.9	71958.1	33395.7	46185.8	52267	31054.6
LC	0.76_248.1489m/z	248.149	0.763217		pos	3-Hydroxybutyrylcarnitine	HMDB0013127	Lipids and lipid-like molecules	Fatty Acyls	Fatty acid esters	*		37.1	0	M+H	C11H21NO5	-1.25094	1.84655	0.0165762	0.166497	0.638949	1.55719	133443	85694.2	140032	168098	170901	125256	144376	204919	67455.2	168359	72065.5	72963.6	34543.8	108862	132492	117577	94532	98502.3	50990.6	62123.5	79118.8	78199.9
LC	11.77_676.4176m/z	676.418	11.7748		pos	PS(14:1(9Z)/14:1(9Z))	78583	Lipids and lipid-like molecules	Glycerophospholipids	Glycerophosphoserines	*		38.4	0	M+H	C34H62NO10P	-1.17197	1.84634	0.0278264	0.203055	-0.530094	0.69251	211184	304955	227874	193557	307189	241537	20375.9	298321	343681	205963	12983	260360	368485	281476	339431	364719	203833	284190	356711	280397	277502	292801
LC	15.30_161.1072m/z	161.107	15.2973		pos	Tryptamine	HMDB0000303	Organoheterocyclic compounds	Indoles and derivatives	Tryptamines and derivatives	***	C00398	38.9	0	M+H	C10H12N2	-1.01398	1.81973	0.0143919	0.160015	-0.122685	0.918477	590247	642637	536074	536594	567862	572031	561204	654327	647377	569415	606295	651293	656452	604122	604519	613675	645472	618214	733484	620482	658492	671455
LC	15.30_175.1228m/z	175.123	15.2973		pos	2-Butyl-1H-benzimidazole	HMDB0033755	Organoheterocyclic compounds	Benzimidazoles	Unclassified	*		46.5	37.5	M+H	C11H14N2	-0.819222	1.74674	0.0110035	0.146386	-0.128706	0.914651	461986	505096	408539	416526	442930	451021	437272	504580	508520	443765	488846	517865	527194	480275	472844	491296	511473	478382	559389	491239	517025	521840
LC	11.32_546.2826m/z	546.283	11.3172		pos	Retinylphosphate mannose	2272	Unclassified	Unclassified	Unclassified			38.1	0	M+NH4	C26H41O9P	-0.158269	1.67169	0.0349019	0.221514	-0.6617	0.632133	77446.9	122517	78801.5	70537.5	71644.1	63199.7	38467	89177.4	106862	70788.2	92374.6	92617.5	213829	178837	95311.2	76543	59988.3	79097.7	211476	85465	79454.4	145167
LC	16.00_226.0118m/z	226.012	15.9968		pos	2-(Acetamidomethylene)succinate	63871	Unclassified	Unclassified	Unclassified			38.5	0	M+K	C7H9NO5	3.02698	1.64976	0.033622	0.218488	-0.120325	0.91998	468662	509426	474747	460057	447663	434520	424571	525229	499446	425792	465393	529197	579917	492808	467609	469205	509418	501782	568738	462895	508127	533758
LC	11.76_482.3605m/z	482.361	11.7607		pos	PC(O-16:0/0:0)	LMGP01060010	Lipids and lipid-like molecules	Glycerophospholipids	Glycerophosphocholines			46.4	35.8	M+H	C24H52NO6P	0.0142695	1.58969	0.0216299	0.183028	-0.446107	0.734021	229375	312491	297556	225629	317387	149266	160005	234152	265694	269163	164354	210545	311200	315289	147864	412957	392418	348278	192047	275769	387069	342020
LC	0.57_158.9774m/z	158.977	0.570733		neg	Diallyl Trisulfide	64723	Organosulfur compounds	Organic trisulfides	Unclassified			38	0	M-H2O-H	C6H10S3	4.63425	1.56357	0.0078547	0.133616	0.254614	1.19302	225284	188835	258674	277305	243254	231960	233875	187800	226515	241398	174678	177376	176500	202549	175611	226527	201360	178677	171695	181418	182653	191362
LC	14.44_136.0215m/z	136.022	14.44		pos	Thiobenzamide S-oxide	71172	Unclassified	Unclassified	Unclassified			38.1	0	M+H-H2O	C7H7NOS	-0.278993	1.56203	0.00366694	0.104467	-0.159137	0.895561	346948	387409	329513	322645	326137	339474	330299	380152	379051	341084	342776	378349	385912	365682	373403	345742	394452	380107	453188	361520	399292	414791
LC	10.53_416.3366m/z	416.337	10.5323		pos	3-Hydroxyhexadecanoylcarnitine	HMDB0013336	Lipids and lipid-like molecules	Fatty Acyls	Fatty acid esters			50.1	56.9	M+H	C23H45NO5	-1.05523	1.55476	0.0441921	0.247608	0.832339	1.78057	97019	54487.6	88385	225032	91167.6	46170.4	158758	64953.2	67674.7	85308.1	49725.8	93015.6	49916.7	38044.2	27490.4	125527	65618	72297.4	30253.4	46989.8	55548.3	33190.6
LC	15.80_164.1433m/z	164.143	15.7988		pos	(3-Methyl-2-butenyl)-benzene	HMDB0061808	Benzenoids	Benzene and substituted derivatives	Unclassified			39	0	M+NH4	C11H14	-0.831974	1.55155	0.0279304	0.203055	-0.123955	0.917668	440206	479700	397035	392615	411367	423923	415572	489943	492567	430738	452545	495752	488912	444462	446542	452539	482065	465915	553633	462382	490124	510429
LC	0.72_487.1780m/z	487.178	0.721583		pos	Eremosulphoxinolide A	HMDB0041532	Lipids and lipid-like molecules	Prenol lipids	Terpene lactones	*		36	2.6	M+Na	C24H32O7S	4.0465	1.5207	0.00145484	0.0779928	-0.464842	0.72455	84414.4	116506	71678.4	89981.7	63875.1	87080.4	58846.6	63342.6	103658	68940.6	113498	123242	127254	118336	127701	116068	119054	110138	130335	80536.6	125438	110199
LC	12.79_262.2294n	280.263	12.7882		pos	2-(5,8-Tetradecadienyl)cyclobutanone	HMDB0037519	Organic oxygen compounds	Organooxygen compounds	Carbonyl compounds			53.8	73.4	M+H, M+NH4	C18H30O	-1.11094	1.49427	0.0473623	0.254871	-0.264124	0.832704	301737	362358	226524	349921	254128	248807	349174	270877	355128	298099	313861	350851	374588	461965	477052	295430	431541	258347	385999	320481	305062	313116
LC	2.26_159.0651m/z	159.065	2.25807		pos	2-Isopropylmalic acid	HMDB0000402	Lipids and lipid-like molecules	Fatty Acyls	Fatty acids and conjugates	**	C02504	39.4	0	M+H-H2O	C7H12O5	-0.562205	1.48271	0.0144364	0.160015	-0.129556	0.914112	340039	371988	295004	296765	331845	360411	311643	367819	389985	346341	335922	364657	389142	372897	358024	353353	378714	351991	415844	357478	370451	371990
LC	10.92_448.3418m/z	448.342	10.9167		pos	Vaccenyl carnitine	HMDB0006351	Unclassified	Unclassified	Unclassified	*		49.2	55.7	M+Na	C25H47NO4	4.86197	1.46118	0.0296356	0.208003	0.740178	1.67038	110861	66368.7	83568.8	191337	133368	70430.8	107168	76209.1	68217.8	214848	102057	61406.4	60251	58417.6	45261.4	93380.6	93966.8	80453.1	23042.6	79266.3	95755.4	33892.1
LC	12.97_223.2054m/z	223.205	12.9738		pos	Humulol	HMDB0038213	Lipids and lipid-like molecules	Prenol lipids	Sesquiterpenoids	*		47.6	42.2	M+H	C15H26O	-1.19642	1.44662	0.0103198	0.141834	-0.128783	0.914602	366200	400392	323865	335991	354941	359754	364481	396928	406161	353904	369967	396005	409659	382711	384716	375618	396283	382313	468737	395159	400707	408020
LC	11.58_296.2349n	297.242	11.576		pos	13S-HODE	LMFA02000228	Lipids and lipid-like molecules	Fatty Acyls	Lineolic acids and derivatives	**	C14762	38.4	0	M+H-H2O, M+H	C18H32O3	-0.941288	1.38617	0.0204348	0.178528	-0.112816	0.924781	372089	402353	342150	352826	361183	377378	352343	405309	416400	357005	361053	395242	426942	392494	389373	375233	390878	389004	468874	379819	397332	413584
LC	3.50_223.0635m/z	223.063	3.50248		pos	2,4'-Diphenyldiamine	73114	Unclassified	Unclassified	Unclassified			39.4	0	M+K	C12H12N2	1.34607	1.35522	0.0249723	0.193866	-0.11675	0.922263	373529	405014	330002	329647	364952	381636	353340	408628	421361	365483	378489	401756	413815	397844	391984	394172	396048	379697	474970	403712	394622	403275
LC	1.03_248.1488m/z	248.149	1.03283		pos	(R)-3-hydroxybutyrylcarnitine	HMDB0062735	Lipids and lipid-like molecules	Fatty Acyls	Fatty acid esters	***		38.6	0	M+H	C11H21NO5	-1.64416	1.32936	0.0357545	0.224408	0.579005	1.49382	78545.5	52580.4	80209.8	113421	113218	64883.1	79916.5	124067	40795	91154.8	38782.4	39007.9	25450.1	60336.7	72569.1	75061.9	57804.2	60116.8	39086.7	34148.2	45425.9	55804.4
LC	0.69_250.1586m/z	250.159	0.693833		pos	Norprotriptyline	2186	Unclassified	Unclassified	Unclassified			36	0	M+H	C18H19N	-1.73505	1.32215	0.0292023	0.207613	-0.18426	0.8801	187440	212975	158839	139833	195859	208372	151659	177226	237524	189357	207095	208635	224974	205524	198258	200431	201705	202690	248677	216609	212153	218736
LC	1.03_241.1543m/z	241.154	1.03283		pos	Cerulenin	LMFA08010013	Organoheterocyclic compounds	Epoxides	Oxirane carboxylic acids and derivatives		C12058	41	11.2	M+NH4	C12H17NO3	-1.62687	1.31236	0.00959301	0.137159	-0.301619	0.811341	118114	145579	109340	121632	137205	117070	100727	95482.7	117679	132926	132415	116662	188210	159500	119431	180739	154434	135123	111597	121084	127011	158658
LC	0.67_141.0189n	164.008	0.66615		pos	O-Phosphoethanolamine	HMDB0000224	Organic acids and derivatives	Organic phosphoric acids and derivatives	Phosphate esters	**	C00346	39.4	0	M+Na, M+K	C2H8NO4P	-1.14399	1.29589	0.0231643	0.187429	-0.111676	0.925512	271311	293146	231645	239836	272228	303736	255059	277077	280898	265616	315701	271311	313165	303534	291084	280549	301213	279970	289110	294223	288588	290028
LC	15.87_212.1431m/z	212.143	15.8698		pos	Neopellitorine A	LMFA08020192	Lipids and lipid-like molecules	Fatty Acyls	Fatty amides	*		37.4	0	M+H-H2O	C15H19NO	-1.12679	1.29311	0.0182374	0.17146	-0.133399	0.911681	261742	287098	241043	237017	249789	247851	242041	291071	289730	253323	270777	294780	300053	269284	264158	265404	286471	280411	328329	272357	298504	306011
LC	5.01_431.2264m/z	431.226	5.0086		pos	L-Linalool 3-[xylosyl-(1->6)-glucoside]	HMDB0030421	Lipids and lipid-like molecules	Fatty Acyls	Fatty acyl glycosides	*		36.3	6.26	M+H-H2O	C21H36O10	-2.49039	1.27661	1.64516e-06	0.00432622	1.46037	2.75179	35949	13063.9	33041.9	39497.7	28891.8	37952.9	37084.6	41135.2	33890.8	55215.7	28823.4	23955.9	6106.16	10659.7	14623.1	13005.4	13968.2	12347.6	3342.93	24199.6	16928.8	15457.3
LC	15.43_137.1072m/z	137.107	15.4267		pos	Tetramethylpyrazine	HMDB0036584	Organoheterocyclic compounds	Diazines	Pyrazines	*		38	0	M+H	C8H12N2	-0.819922	1.27101	0.018148	0.171051	-0.128212	0.914965	288288	315081	260497	260329	276203	277182	273783	321551	315602	282095	290431	325210	321729	295212	294857	293217	315790	304562	362727	304802	322793	335125
LC	11.77_203.1429m/z	203.143	11.7748		pos	Tetradecan-7,9-diynoic acid	LMFA01031094	Lipids and lipid-like molecules	Fatty Acyls	Fatty Acids and Conjugates			54.2	74.3	M+H-H2O	C14H20O2	-0.642837	1.23813	0.0419474	0.24092	-0.108853	0.927325	344278	371259	303876	309339	334050	337869	334479	376591	387554	327061	350096	381864	377211	351349	362095	352205	361971	351481	436738	362705	371766	385070
LC	0.74_368.9992m/z	368.999	0.739983		neg	Sedoheptulose pyrophosphate	419	Unclassified	Unclassified	Unclassified			37.9	0	M-H	C7H16O13P2	-0.280569	1.19489	0.0440201	0.247489	0.998274	1.99761	50929.1	25495	95010.5	80375.2	76500.8	53822.9	49173.8	12442	24654.8	73328.2	10939.3	33043.2	3854.09	7148.29	7706.42	19920.5	50875.9	65578.2	29932.2	19863.2	46147.9	3923.53
LC	11.30_570.2825m/z	570.282	11.3026		pos	PS(22:6(4Z,7Z,10Z,13Z,16Z,19Z)/0:0)	LMGP03050013	Lipids and lipid-like molecules	Glycerophospholipids	Glycerophosphoserines			38.2	0	M+H	C28H44NO9P	-0.327275	1.19261	0.00740829	0.131335	-0.604501	0.657699	85526.3	130039	57459.8	77700.9	79202.6	91865.1	39224.5	92085.7	117927	73313.8	120049	106434	62266.7	170983	114121	123625	100459	136371	201847	133434	106307	150973
LC	0.69_276.1188m/z	276.119	0.693833		pos	Ribothymidine	HMDB0000884	Nucleosides, nucleotides, and analogues	Pyrimidine nucleosides	Unclassified			49	58.2	M+NH4	C10H14N2O6	-0.844595	1.18656	0.0236063	0.188908	-0.479265	0.717343	85441.8	119109	71740.9	93173.5	114843	116168	65651.2	51929.8	50459.2	105253	76356.2	108843	178599	139860	115865	125621	73570.8	126117	68765.4	157966	94752.5	109971
LC	14.44_148.0867m/z	148.087	14.44		pos	QUINOXALINE	HMDB0257053	Unclassified	Unclassified	Unclassified			37.8	0	M+NH4	C8H6N2	-1.54966	1.17971	0.0191724	0.174856	-0.121344	0.919331	263662	286797	238851	238833	254386	257629	252180	291129	291089	252456	265695	294369	293032	263770	266685	278712	286465	273617	326947	280664	293987	304096
LC	11.69_594.3761m/z	594.376	11.6898		pos	POV-PC	45370	Unclassified	Unclassified	Unclassified			39	0	M+H	C29H56NO9P	-0.738192	1.14465	0.0400125	0.235566	-0.44815	0.732982	122672	167360	122902	161470	184736	139624	19020	145087	174884	123714	19423.2	135856	205303	161814	181396	176801	131434	125791	192741	188093	148783	161441
LC	10.77_310.2141n	311.221	10.774		pos	(9Z,11R,12S,13S,15Z)-12,13-Epoxy-11-hydroxy-9,15-octadecadienoic acid	89322	Lipids and lipid-like molecules	Fatty Acyls	Fatty acids and conjugates	*		38	0	M+H-H2O, M+H	C18H30O4	-1.14893	1.11341	0.0101246	0.140374	-0.117523	0.921769	217933	236430	205554	197692	215477	219122	209770	237440	237406	208152	219719	229002	248169	231341	232766	228504	233659	222518	274469	222359	231789	238720
LC	4.53_708.1074m/z	708.107	4.5343		pos	Chymosin preparation, escherichia coli k-12	HMDB0032199	Organic acids and derivatives	Peptidomimetics	Depsipeptides		C05821	37.5	0	M+K	C30H27N3O15	0.0699162	1.11049	1.80658e-05	0.00838362	1.58673	3.00368	26281.2	8749.67	21481.6	32048.1	24233	24424.2	30084.5	29564.1	19600.3	46529.6	18913.9	15932.9	3573.69	9252.19	9057.13	8411.13	11336.5	9120.68	1646.06	14728.7	9504.74	10865.9
LC	0.70_274.1046m/z	274.105	0.698183		neg	Prolyl-Asparagine	HMDB0029012	Organic acids and derivatives	Carboxylic acids and derivatives	Amino acids, peptides, and analogues			49.1	52.2	M+FA-H	C9H15N3O4	0.406293	1.10326	0.0468444	0.254068	-0.55826	0.679121	55417.7	81602.1	39776.7	59031.4	84020.1	85867.1	37441.1	39390.8	33231.9	60761.1	41769.8	72887	148301	103084	91021.8	74192.2	39175.5	74362.5	45822.6	106036	47720.4	86304.9
LC	15.76_162.1276m/z	162.128	15.7562		pos	1-Phenyl-2-(ethylamino)-1-propanol	2013	Unclassified	Unclassified	Unclassified			37.4	0	M+H-H2O	C11H17NO	-0.951954	1.09343	0.0352364	0.223018	-0.117728	0.921638	236753	256883	214502	208954	225127	229362	224186	264909	264062	232139	238158	266136	262297	238006	239746	241606	257441	250386	298107	246896	263456	270895
LC	4.89_765.2359m/z	765.236	4.88952		pos	Hexacarboxylporphyrin I	5711	Organoheterocyclic compounds	Tetrapyrroles and derivatives	Porphyrins			36.9	0	M+Na	C38H38N4O12	-2.60323	1.09219	0.0269308	0.199608	-0.584636	0.666818	41490.4	62221.5	49256.1	41142.8	36950.7	31060.3	43952.3	36390.1	26800.1	41493.3	67063.3	40794.9	108547	86248.2	82346.6	46111.9	47704	53183.4	73177.4	59481.9	29272.4	36141.7
LC	12.23_716.4489m/z	716.449	12.232		pos	PS(14:0/15:0)	HMDB0112273	Lipids and lipid-like molecules	Glycerophospholipids	Glycerophosphoserines	*		36.8	0	M+Na	C35H68NO10P	2.3585	1.08124	0.0464834	0.253431	-0.553363	0.68143	69879.6	102549	68991.4	34486.5	105204	85429.7	1.28467e-05	109380	124579	82389.4	1.28467e-05	88336.2	113115	86289.1	112704	132625	66803.2	101299	123739	87213	107957	93740.6
LC	11.32_544.2687m/z	544.269	11.3153		neg	PS(20:4(5Z,8Z,11Z,14Z)/0:0)	LMGP03050007	Lipids and lipid-like molecules	Glycerophospholipids	Glycerophosphoserines			49.1	61.8	M-H	C26H44NO9P	1.15677	1.06751	0.0249984	0.193866	-0.69728	0.616734	28603.7	46379.4	19182.4	23935.2	23355.3	23412.9	12528.8	32834.1	41572.2	30672.4	42786.7	35757.3	74397.4	63286	33351.2	33957.3	22590.7	28991.6	78824.1	37774.9	29520.4	61100.2
LC	0.72_112.0508m/z	112.051	0.721583		pos	Cytosine	HMDB0000630	Organoheterocyclic compounds	Diazines	Pyrimidines and pyrimidine derivatives	***	C00380	52.8	71.8	M+H	C4H5N3O	2.09628	1.04568	0.0122863	0.152047	-0.192855	0.874872	122705	140255	118552	120898	109140	125558	103756	100445	144360	107951	146707	149684	143884	132621	129177	143186	148213	148498	131108	137496	149928	138436
LC	9.32_158.1539m/z	158.154	9.32265		pos	2,4-Nonadien-1-ol	LMFA05000608	Lipids and lipid-like molecules	Fatty Acyls	Fatty alcohols	*		42.8	16.6	M+NH4	C9H16O	-0.547009	1.04454	0.0060746	0.124327	-0.127605	0.91535	173643	189701	164202	157227	170423	171516	167198	187922	188310	167262	175622	186748	197752	184871	188833	181343	186684	177835	219188	177183	189439	193885
LC	13.33_237.2210m/z	237.221	13.3305		pos	4E,6E,10Z-Hexadecatrien-1-ol	LMFA05000198	Lipids and lipid-like molecules	Fatty Acyls	Fatty alcohols			54.2	75.7	M+H	C16H28O	-1.32284	1.01711	0.0365555	0.226226	-0.105349	0.92958	242947	261351	230706	223394	236825	238773	224548	265682	273720	237035	238773	260011	274679	250603	251699	241436	244408	250199	304775	261362	260287	274064
LC	11.50_360.3619m/z	360.362	11.5044		pos	3Z,6Z,9Z,12Z,15Z-Pentacosapentaene	LMFA11000179	Lipids and lipid-like molecules	Fatty Acyls	Hydrocarbons			39.1	2.39	M+NH4	C25H42	-1.58222	1.01053	0.0357847	0.224408	-0.107751	0.928034	249430	268773	223323	214265	236250	246759	265547	262607	269885	231524	275642	268500	261724	270892	249442	246556	266921	279567	302716	269178	267348	273385
