# Supplementary material for: House feeding pattern increased male yak fertility by improving gut microbiota and serum metabolites
Source: Front Vet Sci. 2022 Sep 2;9:989908. doi: 10.3389/fvets.2022.989908 (PMC9478890; doi:10.3389/fvets.2022.989908)
Supplement: Supplementary Table 3 — 16S raw data on phylum level. [file Table_3.XLSX]

## Sheet: Table S3 16S raw data  phylum l
Taxonomy	SS1.2	SS2.2	SS3.2	SS4.2	SS5.2	SS6.2	SS7.2	SS8.2	SS9.2	SS10.2	SY1.2	SY2.2	SY3.2	SY4.2	SY5.2	SY6.2	SY7.2	SY8.2	SY9.2	SY10.2
Firmicutes	0.561574	0.684833	0.650201	0.673929	0.656071	0.64167	0.653081	0.638021	0.666838	0.656176	0.646282	0.688344	0.682194	0.621829	0.670862	0.702887	0.688675	0.694224	0.693417	0.66718
Bacteroidota	0.378875	0.284924	0.307516	0.300277	0.31165	0.315527	0.318127	0.323769	0.300749	0.326701	0.312088	0.278249	0.281486	0.336863	0.308472	0.261573	0.291285	0.266584	0.273013	0.307139
Proteobacteria	0.0386095	0.0130967	0.0170748	0.0160613	0.0110688	0.0155257	0.0088657	0.0128257	0.0106239	0.00939618	0.0118877	0.0129729	0.0109392	0.0189099	0.0101252	0.0151905	0.0107294	0.0143858	0.0137471	0.0144011
Spirochaetota	0.0142812	0.00476765	0.00707079	0.00181204	0.00925778	0.0074606	0.00839128	0.00688451	0.00501961	0.00113207	0.0137299	0.00592968	0.0074641	0.00253533	0.002061	0.0105217	0.00141818	0.00533321	0.00956877	0.00151225
Desulfobacterota	0.00399013	0.00572979	0.00789265	0.00388491	0.00482448	0.00651696	0.00421046	0.00812344	0.00479144	0.00312734	0.00458188	0.00672309	0.00582795	0.00592512	0.0045923	0.003539	0.0041829	0.00640907	0.00484818	0.00492522
Fibrobacterota	1.4353e-05	0.00313056	0.00572465	4.11828e-05	0.00434638	0.0102178	0.00441802	0.00605387	0.00670232	0	0.00667601	0.00313187	0.00791032	9.80516e-05	0	0	1.4325e-05	0.00828415	0.000765501	5.54954e-05
Actinobacteriota	0.000947296	0.00172325	0.0013178	0.00203168	0.00146328	0.0011648	0.00120087	0.0013234	0.00221034	0.00169811	0.00140133	0.00214359	0.0022852	0.0107156	0.00179819	0.00303538	0.00147548	0.00238227	0.00167453	0.00237243
Campilobacterota	0.000315765	0.000172325	0.000255059	0.000370645	0.000115903	0.000294885	0.000103779	0.00011263	0.000755793	0.000113207	0.000393633	0.000208792	0.000419179	0.000224118	0.000207483	0.000326677	0.000157575	0.000245912	0.000430595	0.000305225
Verrucomicrobiota	0.000215295	0.000201045	0.000311738	0.000123548	0.000289758	0.000324374	0.000340988	0.000394205	0.000427807	0.00032547	0.000440869	0.000306228	0.000108175	0.000322169	0.000110658	0.000285843	0.000100275	0.00030739	0.000239219	0.000152612
Deferribacterota	0.00014353	0.000215406	0.000155869	0.000164731	0.000115903	0.000235908	0.00013343	0.000168945	0.000128342	0.000226414	0.000204689	0.000125275	9.46534e-05	0.000182096	0.000138322	0.000204173	0.000214875	0.00029202	0.000207323	0.000152612
Fusobacteriota	0.00014353	5.74416e-05	0.000113359	0.000370645	8.69275e-05	8.84656e-05	0.000163081	4.22363e-05	0.000228164	0.000169811	9.44718e-05	0.000153114	0.000216351	5.60295e-05	9.68255e-05	0.000313066	7.1625e-05	0.000138325	9.56877e-05	8.32432e-05
Gemmatimonadota	1.4353e-05	4.30812e-05	8.50196e-05	2.74552e-05	0	1.47443e-05	2.96512e-05	2.81575e-05	2.85205e-05	4.24526e-05	4.72359e-05	0.000125275	2.70438e-05	0.00026614	1.38322e-05	8.16693e-05	0	0	0.000111636	0.000194234
Myxococcota	0	2.87208e-05	0	2.74552e-05	0	0	0	0	2.85205e-05	2.83018e-05	0	1.39194e-05	1.35219e-05	0.000602317	0	0	1.4325e-05	0	0	2.77477e-05
Cyanobacteria	0	0	0	0	0	1.47443e-05	0	4.22363e-05	2.85205e-05	0	0	0	0	2.80147e-05	1.38322e-05	0	5.73e-05	7.68474e-05	0	1.38739e-05
Acidobacteriota	0	1.43604e-05	0	0	2.89758e-05	0	0	1.40788e-05	0	0	0	1.39194e-05	0	2.80147e-05	1.38322e-05	0	0	0	0	0
