# Supplementary material for: House feeding pattern increased male yak fertility by improving gut microbiota and serum metabolites
Source: Front Vet Sci. 2022 Sep 2;9:989908. doi: 10.3389/fvets.2022.989908 (PMC9478890; doi:10.3389/fvets.2022.989908)
Supplement: Supplementary Table 4 — 16S raw data on genus level. [file Table_4.XLSX]

## Sheet: L6.Top30_genus (6)
Taxonomy	SS1.2	SS2.2	SS3.2	SS4.2	SS5.2	SS6.2	SS7.2	SS8.2	SS9.2	SS10.2	SY1.2	SY2.2	SY3.2	SY4.2	SY5.2	SY6.2	SY7.2	SY8.2	SY9.2	SY10.2
UCG-010	0.13941	0.144695	0.134799	0.165184	0.117062	0.134305	0.121659	0.135395	0.136371	0.138141	0.132623	0.155188	0.142616	0.0845065	0.129566	0.143575	0.109472	0.14561	0.135191	0.156775
UCG-005	0.0965524	0.119206	0.108896	0.11457	0.126436	0.103254	0.126344	0.104887	0.1202	0.129481	0.103699	0.100791	0.109203	0.138421	0.144823	0.110907	0.121462	0.108662	0.121699	0.120578
Rikenellaceae_RC9_gut_group	0.0574549	0.0655552	0.0613133	0.0577932	0.0735262	0.0628548	0.0773895	0.0666207	0.0666381	0.0801081	0.0699249	0.05597	0.0536685	0.0598115	0.0586901	0.055399	0.0960778	0.0614626	0.0565036	0.057632
[Eubacterium]_coprostanoligenes_group	0.0589046	0.0547418	0.0713739	0.0558164	0.0512003	0.0596995	0.0539948	0.0722944	0.0527629	0.0735846	0.0577853	0.0600067	0.0614436	0.0518413	0.0514143	0.0587475	0.0636317	0.0719907	0.0562644	0.0554954
Bacteroides	0.0599954	0.0435407	0.0447061	0.041677	0.0525767	0.0430532	0.0507924	0.0490785	0.0406702	0.0560233	0.0446852	0.0422316	0.0353598	0.0460142	0.0561035	0.0376768	0.0489629	0.0386389	0.0387535	0.045756
Christensenellaceae_R-7_group	0.0137358	0.0350968	0.0398883	0.0383823	0.0325833	0.0306681	0.0324532	0.0364217	0.0413832	0.0329574	0.0358835	0.0405195	0.0392	0.0469947	0.0371672	0.0515878	0.0450808	0.0392998	0.0436336	0.0382641
Alistipes	0.0406189	0.0287351	0.0275463	0.0318892	0.0155021	0.020008	0.0168863	0.0263695	0.0214474	0.0294621	0.0224843	0.0315693	0.0198772	0.0472188	0.0292966	0.0340153	0.0267018	0.0290176	0.0318162	0.0299398
Monoglobus	0.0202807	0.0292378	0.0171314	0.0206875	0.032453	0.019256	0.0336244	0.0179363	0.0206346	0.0189197	0.0216498	0.0187773	0.017565	0.017019	0.0235424	0.0213157	0.0275183	0.0210101	0.0170484	0.0205472
Clostridia_vadinBB60_group	0.0138363	0.0219427	0.0212124	0.0228564	0.0137346	0.0194919	0.014277	0.0215405	0.0170695	0.0158065	0.0156351	0.0200997	0.0212565	0.0103514	0.0176084	0.0253992	0.0148264	0.0202877	0.0176225	0.0211021
Prevotellaceae_UCG-004	0.0171087	0.0130967	0.0109108	0.014112	0.0163858	0.0144494	0.0159671	0.0115727	0.0136471	0.0139669	0.0127852	0.00885276	0.010493	0.0161505	0.0110104	0.00925586	0.0238225	0.00986721	0.0164104	0.0144288
p-2534-18B5_gut_group	0.00671719	0.000157964	0.0152327	0.016981	0.00956203	0.0240331	0.0106448	0.0160216	0.00474866	0.00444338	0.025838	0.0140447	0.0223382	0.0142035	0.0268622	0.00679217	0.000100275	0.0248063	0.00488007	0.016274
Prevotellaceae_UCG-003	0.0127885	0.0147194	0.0125971	0.021717	0.0122713	0.0177521	0.0115491	0.013952	0.00878431	0.00455658	0.0120452	0.00751649	0.0165103	0.019106	0.0065703	0.00775859	0.000128925	0.00857617	0.00446542	0.0213241
Bacteroidales_RF16_group	0.0181134	0.0107559	0.0145242	0.0112841	0.0127783	0.0159091	0.0126314	0.0151347	0.016385	0.0122971	0.0139503	0.00727986	0.0144549	0.00687762	0.0102773	0.0089564	0.00037245	0.00740809	0.0121045	0.0118483
Clostridia_UCG-014	0.00744919	0.0101815	0.00879952	0.0105428	0.00579517	0.00862539	0.00671599	0.00919343	0.0100392	0.00742921	0.0109745	0.01417	0.00935717	0.0139233	0.0113148	0.0185934	0.0197828	0.0171831	0.0160277	0.0105858
NK4A214_group	0.00394707	0.0121058	0.0127388	0.0116959	0.00844646	0.00760804	0.00855436	0.010897	0.00975401	0.00979241	0.0130214	0.0114418	0.00935717	0.0145116	0.0116329	0.0128901	0.0115889	0.0105588	0.0120726	0.0122784
Muribaculaceae	0.0262946	0.0102246	0.00983393	0.00907394	0.00946061	0.00645799	0.00936976	0.0108406	0.00954011	0.0145188	0.00962038	0.0102447	0.0100468	0.0081663	0.00787053	0.00714607	0.0164881	0.00788454	0.010733	0.0101834
Alloprevotella	0.0200224	0.0106267	0.0104149	0.00715207	0.0121264	0.00980493	0.0128538	0.0112208	0.00503387	0.0148443	0.00538489	0.0182205	0.00745058	0.00495861	0.00937824	0.00224591	0.00832283	0.0114503	0.00401888	0.00742251
[Ruminococcus]_torques_group	0.0036313	0.0110144	0.00695743	0.00733053	0.0125031	0.00713622	0.0117863	0.0070253	0.00536185	0.00510847	0.0115885	0.00908939	0.00780215	0.00298357	0.00558821	0.00446459	0.0059592	0.0105435	0.00382751	0.00725603
UCG-009	0.00994661	0.0053277	0.0037692	0.00660297	0.00483897	0.00535217	0.00447732	0.00356193	0.00470588	0.00598582	0.00491253	0.00567913	0.00542229	0.00701769	0.00676395	0.00549907	0.00776415	0.0063937	0.00524687	0.00646522
Treponema	0.0106068	0.00453788	0.00528538	0.00167477	0.00912739	0.00743111	0.00837645	0.00482901	0.00493405	0.00111792	0.013541	0.00570697	0.00723423	0.00232522	0.00171519	0.00982754	0.00127493	0.00501045	0.00904249	0.00140126
dgA-11_gut_group	0.00965955	0.00567235	0.00507283	0.00487329	0.00459267	0.00464444	0.00554477	0.00540624	0.00728699	0.00816506	0.00491253	0.00432894	0.00396192	0.00509868	0.00106508	0.00480488	0.00743468	0.00510267	0.00436974	0.00525819
Family_XIII_AD3011_group	0.00278448	0.00321673	0.00388256	0.00521648	0.00446228	0.00406942	0.00474418	0.00392797	0.0044492	0.00539148	0.00347971	0.00513627	0.00520594	0.0125926	0.00529774	0.00571685	0.0042402	0.00660888	0.00374777	0.00486972
Oscillibacter	0.00424848	0.00475329	0.00430766	0.00560086	0.00339017	0.00518998	0.00339506	0.00413915	0.00486275	0.00421696	0.00464486	0.00535898	0.00404305	0.0070317	0.00491044	0.0054174	0.00494213	0.00577893	0.00526282	0.00439801
UCG-002	0.00331554	0.00420759	0.00368418	0.0030338	0.00376686	0.00340592	0.00363227	0.00399837	0.00353654	0.00411791	0.00437719	0.00375825	0.00356979	0.0111779	0.00374853	0.00449181	0.00605948	0.00476454	0.00387535	0.00331585
Mailhella	0.00340165	0.0044948	0.00473276	0.00297889	0.00373788	0.00517524	0.00335058	0.00471638	0.00339394	0.00268867	0.00388909	0.00448206	0.00478676	0.00424423	0.00406667	0.00308982	0.00260715	0.00421124	0.00336502	0.00385693
p-251-o5	0.000114824	0.00488253	0.00276314	1.37276e-05	0.00959101	0.00560282	0.00891017	0.00288615	0.00376471	1.41509e-05	0.00108643	0.0116923	0.00570625	1.40074e-05	0.000843765	0.000585297	0.00455535	0.00442641	0.00527877	6.93693e-05
Candidatus_Soleaferrea	0.00269836	0.0029008	0.002919	0.00350054	0.00289758	0.00327323	0.00274273	0.00287207	0.00323708	0.00329715	0.00370015	0.00385568	0.00405658	0.00365592	0.00338889	0.00362067	0.00459833	0.00474917	0.00338096	0.00385693
Fibrobacter	1.4353e-05	0.00313056	0.00572465	4.11828e-05	0.00434638	0.0102178	0.00441802	0.00605387	0.00670232	0	0.00667601	0.00313187	0.00791032	1.40074e-05	0	0	1.4325e-05	0.00828415	0.000765501	5.54954e-05
Romboutsia	0.0014353	0.00295824	0.00318823	0.0037339	0.00298451	0.0026982	0.00303924	0.00243562	0.00513369	0.00386319	0.0021886	0.00270037	0.00404305	0.00270342	0.00658413	0.00219146	0.00121763	0.0020134	0.00548609	0.00314937
Oscillospira	0.00284189	0.00325981	0.00325908	0.00269061	0.0033612	0.00347965	0.00271308	0.00342114	0.00280927	0.00332546	0.00223583	0.00405056	0.00336696	0.00245129	0.00297393	0.00266786	0.003438	0.00301242	0.00242409	0.00326036
