# Supplementary material for: House feeding pattern increased male yak fertility by improving gut microbiota and serum metabolites
Source: Front Vet Sci. 2022 Sep 2;9:989908. doi: 10.3389/fvets.2022.989908 (PMC9478890; doi:10.3389/fvets.2022.989908)
Supplement: Supplementary Table 5 — Nutrition level of nature pasture. [file Table_5.XLSX]

## Sheet: Sheet1
Natural pasture nutrition level
Crude protein		0.144
Crude fat		0.0304
Crude fiber		0.2471
Crude ash		0.1495
Moisture		0.0366
Calcium		0.0054
Phosphorus		0.0244
Nitrogen-free extract		0.3626
Total		1
