# Supplementary material for: House feeding pattern increased male yak fertility by improving gut microbiota and serum metabolites
Source: Front Vet Sci. 2022 Sep 2;9:989908. doi: 10.3389/fvets.2022.989908 (PMC9478890; doi:10.3389/fvets.2022.989908)
Supplement: Supplementary Table 6 — Nutrition level of basal diet. [file Table_6.XLSX]

## Sheet: Sheet1
						Composition and nutrient levels of dietsa
					Ingredient composition, %			Diet
					Alfalfa hay			21
					Oatgrass			20
					Corn			40
					Soybean oil			0.5
					Wheat bran			3.5
					Soybean meal			3.5
					Cottonseed meal			3.5
					Rapeseed meal			0.5
					Baking soda			0.5
					Sodium chloride			0.3
					Calcium hydrophosphate			0.5
					Premixb			1
					Nutrient levels, %
					DM (%)			88.37
					ME(MJ/%)			9.02
					CP			14.44
					NDF			27.04
					ADF			15.82
					Total Ca			0.94
					Total P			0.47
					a DM=dry matter; ME=metabolic energy; CP=crude protein; NDF= neutral detergent fiber; ADF= acid detergent fiber.
					b The premix provided the following per kg of diets: VA: 18,000 IU; VD3: 4,500 IU; VE 22.5 mg; VK3: 4.5 mg; VB1: 4.32 mg; VB2: 12 mg; VB6: 4.86 mg; VB12: 0.03 mg; Nicotinamide: 41.58mg; Calcium pantothenate: 33.12 mg; Folic acid: 1.764 mg; Biotim: 0.48 mg; Cu: 20 mg; Fe: 140 mg; Zn: 140 mg; Mn: 40 mg; I: 0.5 mg; Se: 0.3 mg.
